# Supplementary material for: Can holographic optical storage displace Hard Disk Drives?
Source: Commun Eng. 2024 Jun 18;3:79. doi: 10.1038/s44172-024-00225-0 (PMC11189537; doi:10.1038/s44172-024-00225-0)
Supplement: Supplementary file 4 — Supplementary Data 1 [file 44172_2024_225_MOESM4_ESM.xlsx]

## Sheet: Figure3
Figure 3a				Figure 3b
write fluence (J cm-2)	diffraction efficiency write	write fit		erasure fluence (J cm-2)	diffraction efficiency erasure	erasure fit	erasure single fit
0.0770382	1.04078e-05	1.82937		0	8.33529e-05	208.527	190.068
0.154076	3.33996e-05	0.0726003		1.54076	6.77299e-05	0.414597	5.47479e-05
0.231115	7.21372e-05			3.08153	6.19799e-05
0.308153	0.000120366			6.16306	5.33256e-05
0.385191	0.000182			9.24458	4.75279e-05
0.462229	0.000250641			12.3261	4.49243e-05
0.539267	0.000335386			15.4076	4.27377e-05
0.616306	0.000421892			18.4892	3.86014e-05
0.693344	0.00053372			21.5707	3.68619e-05
0.770382	0.000644806			36.9783	3.07728e-05
1.02718	0.001016			49.3045	2.63485e-05
1.28397	0.00153774			61.6306	2.42236e-05
1.54076	0.001858			73.9567	2.34716e-05
1.79756	0.00238201			86.2828	2.07388e-05
2.05435	0.00304292			98.6089	1.92924e-05
2.31115	0.00357686			98.6089	1.97912e-05
2.56794	0.00430625			110.935	1.85304e-05
				123.261	1.76459e-05
				135.587	1.46928e-05

## Sheet: Figure4abc
Figure 4a					Figure 4b					Figure 4c
targetted number of reads	adapted conventional write optimization	targetted number of reads dashed	joint write and read profile optimization		IO (#) (write)	energy (J) (write)	IO (#)	energy (J) (read)		IO (#) (write)	energy (J) (write)	IO (#) (read)	energy (J) (read)
400	48.8699	400	165.42		0	0.0105717	400	0.00406233		0	0.164815	400	0.000324572
2000	141.315	2000	265.25		1	0.010567	401	0.0040679		1	0.162391	401	0.000324607
4000	246.527	4000	364.488		2	0.0105623	402	0.00407346		2	0.160068	402	0.000324643
6000	339.406	6000	443.764		3	0.0105576	403	0.004079		3	0.157838	403	0.000324679
8000	417.573	8000	510.385		4	0.0105529	404	0.00408453		4	0.155695	404	0.000324714
10000	476.097	10000	567.917		5	0.0105482	405	0.00409005		5	0.153632	405	0.00032475
10400	484.384	12000	618.403		6	0.0105436	406	0.00409556		6	0.151645	406	0.000324785
10800	490.954	14000	663.138		7	0.0105389	407	0.00410105		7	0.149728	407	0.000324821
11200	495.523	16000	703.005		8	0.0105342	408	0.00410653		8	0.147879	408	0.000324857
11600	496.939	18000	738.629		9	0.0105295	409	0.004112		9	0.146091	409	0.000324892
12000	493.177	20000	770.471		10	0.0105249	410	0.00411745		10	0.144363	410	0.000324928
12400	469.803	22000	798.875		11	0.0105202	411	0.00412289		11	0.14269	411	0.000324964
12424	459.58	24000	824.098		12	0.0105156	412	0.00412832		12	0.14107	412	0.000324999
		26000	846.332		13	0.0105109	413	0.00413373		13	0.139499	413	0.000325035
		28000	865.715		14	0.0105063	414	0.00413914		14	0.137976	414	0.00032507
		30000	882.341		15	0.0105016	415	0.00414452		15	0.136497	415	0.000325106
		32000	896.257		16	0.010497	416	0.0041499		16	0.135061	416	0.000325142
		34000	907.472		17	0.0104923	417	0.00415526		17	0.133665	417	0.000325177
		36000	915.945		18	0.0104877	418	0.00416061		18	0.132307	418	0.000325213
		38000	921.585		19	0.0104831	419	0.00416595		19	0.130986	419	0.000325248
		40000	924.232		20	0.0104784	420	0.00417127		20	0.1297	420	0.000325284
		42000	923.635		21	0.0104738	421	0.00417658		21	0.128448	421	0.000325319
		44000	919.404		22	0.0104692	422	0.00418187		22	0.127227	422	0.000325355
		46000	910.929		23	0.0104646	423	0.00418715		23	0.126037	423	0.00032539
		48000	897.205		24	0.01046	424	0.00419242		24	0.124876	424	0.000325426
		50000	876.417		25	0.0104554	425	0.00419768		25	0.123743	425	0.000325461
		52000	844.76		26	0.0104508	426	0.00420292		26	0.122636	426	0.000325497
		54000	792.015		27	0.0104462	427	0.00420815		27	0.121556	427	0.000325532
		55000	748.022		28	0.0104416	428	0.00421336		28	0.1205	428	0.000325568
		55500	716.667		29	0.010437	429	0.00421856		29	0.119468	429	0.000325603
		56165	651.657		30	0.0104324	430	0.00422375		30	0.118459	430	0.000325639
					31	0.0104278	431	0.00422892		31	0.117472	431	0.000325674
					32	0.0104232	432	0.00423408		32	0.116506	432	0.00032571
					33	0.0104186	433	0.00423923		33	0.115561	433	0.000325745
					34	0.0104141	434	0.00424436		34	0.114635	434	0.000325781
					35	0.0104095	435	0.00424948		35	0.113729	435	0.000325816
					36	0.0104049	436	0.00425459		36	0.11284	436	0.000325852
					37	0.0104004	437	0.00425968		37	0.11197	437	0.000325887
					38	0.0103958	438	0.00426475		38	0.111116	438	0.000325923
					39	0.0103913	439	0.00426982		39	0.110279	439	0.000325958
					40	0.0103867	440	0.00427487		40	0.109458	440	0.000325993
					41	0.0103821	441	0.00427991		41	0.108653	441	0.000326029
					42	0.0103776	442	0.00428493		42	0.107862	442	0.000326064
					43	0.0103731	443	0.00428994		43	0.107086	443	0.0003261
					44	0.0103685	444	0.00429493		44	0.106325	444	0.000326135
					45	0.010364	445	0.00429992		45	0.105577	445	0.00032617
					46	0.0103595	446	0.00430488		46	0.104842	446	0.000326206
					47	0.0103549	447	0.00430984		47	0.10412	447	0.000326241
					48	0.0103504	448	0.00431478		48	0.10341	448	0.000326277
					49	0.0103459	449	0.0043197		49	0.102713	449	0.000326312
					50	0.0103414	450	0.00432462		50	0.102027	450	0.000326347
					51	0.0103368	451	0.00432952		51	0.101353	451	0.000326383
					52	0.0103323	452	0.0043344		52	0.10069	452	0.000326418
					53	0.0103278	453	0.00433927		53	0.100037	453	0.000326453
					54	0.0103233	454	0.00434413		54	0.0993953	454	0.000326489
					55	0.0103188	455	0.00434897		55	0.0987637	455	0.000326524
					56	0.0103143	456	0.0043538		56	0.0981421	456	0.000326559
					57	0.0103098	457	0.00435862		57	0.0975301	457	0.000326595
					58	0.0103053	458	0.00436342		58	0.0969276	458	0.00032663
					59	0.0103008	459	0.00436821		59	0.0963343	459	0.000326665
					60	0.0102964	460	0.00437299		60	0.09575	460	0.0003267
					61	0.0102919	461	0.00437775		61	0.0951744	461	0.000326736
					62	0.0102874	462	0.0043825		62	0.0946073	462	0.000326771
					63	0.0102829	463	0.00438723		63	0.0940485	463	0.000326806
					64	0.0102785	464	0.00439195		64	0.0934978	464	0.000326842
					65	0.010274	465	0.00439666		65	0.092955	465	0.000326877
					66	0.0102695	466	0.00440135		66	0.09242	466	0.000326912
					67	0.0102651	467	0.00440603		67	0.0918925	467	0.000326947
					68	0.0102606	468	0.0044107		68	0.0913723	468	0.000326983
					69	0.0102561	469	0.00441535		69	0.0908593	469	0.000327018
					70	0.0102517	470	0.00441999		70	0.0903534	470	0.000327053
					71	0.0102472	471	0.00442462		71	0.0898543	471	0.000327088
					72	0.0102428	472	0.00442923		72	0.089362	472	0.000327123
					73	0.0102383	473	0.00443383		73	0.0888762	473	0.000327159
					74	0.0102339	474	0.00443841		74	0.0883968	474	0.000327194
					75	0.0102295	475	0.00444298		75	0.0879237	475	0.000327229
					76	0.010225	476	0.00444754		76	0.0874567	476	0.000327264
					77	0.0102206	477	0.00445209		77	0.0869958	477	0.000327299
					78	0.0102162	478	0.00445662		78	0.0865407	478	0.000327335
					79	0.0102117	479	0.00446114		79	0.0860913	479	0.00032737
					80	0.0102073	480	0.00446564		80	0.0856476	480	0.000327405
					81	0.0102029	481	0.00447013		81	0.0852095	481	0.00032744
					82	0.0101985	482	0.00447461		82	0.0847767	482	0.000327475
					83	0.0101941	483	0.00447907		83	0.0843492	483	0.00032751
					84	0.0101896	484	0.00448353		84	0.0839269	484	0.000327545
					85	0.0101852	485	0.00448796		85	0.0835097	485	0.000327581
					86	0.0101808	486	0.00449239		86	0.0830975	486	0.000327616
					87	0.0101764	487	0.0044968		87	0.0826901	487	0.000327651
					88	0.010172	488	0.0045012		88	0.0822875	488	0.000327686
					89	0.0101676	489	0.00450559		89	0.0818897	489	0.000327721
					90	0.0101632	490	0.00450996		90	0.0814964	490	0.000327756
					91	0.0101588	491	0.00451432		91	0.0811077	491	0.000327791
					92	0.0101544	492	0.00451867		92	0.0807233	492	0.000327826
					93	0.01015	493	0.004523		93	0.0803434	493	0.000327861
					94	0.0101457	494	0.00452732		94	0.0799677	494	0.000327896
					95	0.0101413	495	0.00453163		95	0.0795961	495	0.000327931
					96	0.0101369	496	0.00453593		96	0.0792287	496	0.000327967
					97	0.0101325	497	0.00454021		97	0.0788654	497	0.000328002
					98	0.0101281	498	0.00454448		98	0.078506	498	0.000328037
					99	0.0101237	499	0.00454874		99	0.0781504	499	0.000328072
					100	0.0101194	500	0.00455298		100	0.0777987	500	0.000328107
					101	0.010115	501	0.00455721		101	0.0774508	501	0.000328142
					102	0.0101106	502	0.00456143		102	0.0771066	502	0.000328177
					103	0.0101063	503	0.00456564		103	0.0767659	503	0.000328212
					104	0.0101019	504	0.00456983		104	0.0764289	504	0.000328247
					105	0.0100975	505	0.00457402		105	0.0760953	505	0.000328282
					106	0.0100932	506	0.00457819		106	0.0757652	506	0.000328317
					107	0.0100888	507	0.00458234		107	0.0754384	507	0.000328352
					108	0.0100845	508	0.00458649		108	0.075115	508	0.000328387
					109	0.0100801	509	0.00459062		109	0.0747949	509	0.000328422
					110	0.0100758	510	0.00459474		110	0.074478	510	0.000328457
					111	0.0100714	511	0.00459885		111	0.0741642	511	0.000328492
					112	0.0100671	512	0.00460294		112	0.0738535	512	0.000328527
					113	0.0100627	513	0.00460703		113	0.0735459	513	0.000328561
					114	0.0100584	514	0.0046111		114	0.0732414	514	0.000328596
					115	0.010054	515	0.00461516		115	0.0729397	515	0.000328631
					116	0.0100497	516	0.00461921		116	0.072641	516	0.000328666
					117	0.0100454	517	0.00462324		117	0.0723452	517	0.000328701
					118	0.010041	518	0.00462727		118	0.0720522	518	0.000328736
					119	0.0100367	519	0.00463128		119	0.071762	519	0.000328771
					120	0.0100323	520	0.00463528		120	0.0714745	520	0.000328806
					121	0.010028	521	0.00463927		121	0.0711897	521	0.000328841
					122	0.0100237	522	0.00464325		122	0.0709075	522	0.000328876
					123	0.0100193	523	0.00464721		123	0.070628	523	0.00032891
					124	0.010015	524	0.00465117		124	0.0703511	524	0.000328945
					125	0.0100107	525	0.00465511		125	0.0700767	525	0.00032898
					126	0.0100064	526	0.00465904		126	0.0698047	526	0.000329015
					127	0.010002	527	0.00466296		127	0.0695353	527	0.00032905
					128	0.00999772	528	0.00466687		128	0.0692682	528	0.000329085
					129	0.0099934	529	0.00467076		129	0.0690036	529	0.00032912
					130	0.00998908	530	0.00467465		130	0.0687413	530	0.000329154
					131	0.00998476	531	0.00467852		131	0.0684813	531	0.000329189
					132	0.00998044	532	0.00468239		132	0.0682236	532	0.000329224
					133	0.00997613	533	0.00468624		133	0.0679682	533	0.000329259
					134	0.00997181	534	0.00469008		134	0.067715	534	0.000329294
					135	0.00996749	535	0.00469391		135	0.067464	535	0.000329328
					136	0.00996318	536	0.00469773		136	0.0672151	536	0.000329363
					137	0.00995887	537	0.00470153		137	0.0669684	537	0.000329398
					138	0.00995455	538	0.00470533		138	0.0667237	538	0.000329433
					139	0.00995024	539	0.00470912		139	0.0664811	539	0.000329468
					140	0.00994593	540	0.00471289		140	0.0662406	540	0.000329502
					141	0.00994162	541	0.00471666		141	0.0660021	541	0.000329537
					142	0.00993731	542	0.00472041		142	0.0657656	542	0.000329572
					143	0.009933	543	0.00472416		143	0.065531	543	0.000329607
					144	0.00992869	544	0.00472789		144	0.0652984	544	0.000329641
					145	0.00992438	545	0.00473161		145	0.0650677	545	0.000329676
					146	0.00992007	546	0.00473532		146	0.0648388	546	0.000329711
					147	0.00991576	547	0.00473902		147	0.0646118	547	0.000329745
					148	0.00991146	548	0.00474272		148	0.0643867	548	0.00032978
					149	0.00990715	549	0.0047464		149	0.0641633	549	0.000329815
					150	0.00990284	550	0.00475007		150	0.0639417	550	0.00032985
					151	0.00989853	551	0.00475373		151	0.0637219	551	0.000329884
					152	0.00989423	552	0.00475738		152	0.0635039	552	0.000329919
					153	0.00988992	553	0.00476102		153	0.0632875	553	0.000329954
					154	0.00988561	554	0.00476465		154	0.0630729	554	0.000329988
					155	0.0098813	555	0.00476827		155	0.0628599	555	0.000330023
					156	0.00987699	556	0.00477188		156	0.0626486	556	0.000330058
					157	0.00987268	557	0.00477548		157	0.0624389	557	0.000330092
					158	0.00986838	558	0.00477908		158	0.0622308	558	0.000330127
					159	0.00986407	559	0.00478266		159	0.0620243	559	0.000330162
					160	0.00985976	560	0.00478623		160	0.0618193	560	0.000330196
					161	0.00985544	561	0.00478979		161	0.061616	561	0.000330231
					162	0.00985113	562	0.00479334		162	0.0614141	562	0.000330265
					163	0.00984682	563	0.00479689		163	0.0612138	563	0.0003303
					164	0.00984251	564	0.00480042		164	0.061015	564	0.000330335
					165	0.00983819	565	0.00480395		165	0.0608176	565	0.000330369
					166	0.00983388	566	0.00480746		166	0.0606217	566	0.000330404
					167	0.00982956	567	0.00481097		167	0.0604273	567	0.000330438
					168	0.00982524	568	0.00481446		168	0.0602342	568	0.000330473
					169	0.00982092	569	0.00481795		169	0.0600426	569	0.000330508
					170	0.0098166	570	0.00482143		170	0.0598524	570	0.000330542
					171	0.00981228	571	0.0048249		171	0.0596635	571	0.000330577
					172	0.00980796	572	0.00482836		172	0.059476	572	0.000330611
					173	0.00980363	573	0.00483181		173	0.0592899	573	0.000330646
					174	0.00979931	574	0.00483526		174	0.0591051	574	0.00033068
					175	0.00979498	575	0.00483869		175	0.0589215	575	0.000330715
					176	0.00979065	576	0.00484212		176	0.0587393	576	0.000330749
					177	0.00978632	577	0.00484553		177	0.0585584	577	0.000330784
					178	0.00978198	578	0.00484894		178	0.0583787	578	0.000330818
					179	0.00977765	579	0.00485234		179	0.0582003	579	0.000330853
					180	0.00977331	580	0.00485573		180	0.0580232	580	0.000330887
					181	0.00976897	581	0.00485912		181	0.0578472	581	0.000330922
					182	0.00976462	582	0.00486249		182	0.0576725	582	0.000330956
					183	0.00976028	583	0.00486586		183	0.057499	583	0.000330991
					184	0.00975593	584	0.00486921		184	0.0573266	584	0.000331025
					185	0.00975158	585	0.00487256		185	0.0571554	585	0.00033106
					186	0.00974722	586	0.0048759		186	0.0569854	586	0.000331094
					187	0.00974286	587	0.00487924		187	0.0568165	587	0.000331129
					188	0.0097385	588	0.00488256		188	0.0566488	588	0.000331163
					189	0.00973414	589	0.00488588		189	0.0564822	589	0.000331197
					190	0.00972977	590	0.00488919		190	0.0563167	590	0.000331232
					191	0.0097254	591	0.00489249		191	0.0561523	591	0.000331266
					192	0.00972103	592	0.00489578		192	0.055989	592	0.000331301
					193	0.00971665	593	0.00489907		193	0.0558267	593	0.000331335
					194	0.00971227	594	0.00490235		194	0.0556655	594	0.00033137
					195	0.00970788	595	0.00490562		195	0.0555054	595	0.000331404
					196	0.00970349	596	0.00490888		196	0.0553463	596	0.000331438
					197	0.0096991	597	0.00491214		197	0.0551883	597	0.000331473
					198	0.0096947	598	0.00491539		198	0.0550312	598	0.000331507
					199	0.0096903	599	0.00491863		199	0.0548752	599	0.000331541
					200	0.00968589	600	0.00492186		200	0.0547202	600	0.000331576
					201	0.00968148	601	0.00492508		201	0.0545661	601	0.00033161
					202	0.00967706	602	0.0049283		202	0.0544131	602	0.000331644
					203	0.00967264	603	0.00493151		203	0.054261	603	0.000331679
					204	0.00966821	604	0.00493472		204	0.0541098	604	0.000331713
					205	0.00966378	605	0.00493792		205	0.0539596	605	0.000331747
					206	0.00965934	606	0.00494111		206	0.0538104	606	0.000331782
					207	0.0096549	607	0.00494429		207	0.0536621	607	0.000331816
					208	0.00965045	608	0.00494746		208	0.0535147	608	0.00033185
					209	0.009646	609	0.00495063		209	0.0533682	609	0.000331885
					210	0.00964153	610	0.0049538		210	0.0532226	610	0.000331919
					211	0.00963707	611	0.00495695		211	0.0530779	611	0.000331953
					212	0.00963259	612	0.0049601		212	0.0529341	612	0.000331988
					213	0.00962811	613	0.00496324		213	0.0527912	613	0.000332022
					214	0.00962363	614	0.00496638		214	0.0526491	614	0.000332056
					215	0.00961914	615	0.00496951		215	0.0525079	615	0.00033209
					216	0.00961464	616	0.00497263		216	0.0523675	616	0.000332125
					217	0.00961013	617	0.00497575		217	0.052228	617	0.000332159
					218	0.00960561	618	0.00497886		218	0.0520893	618	0.000332193
					219	0.00960109	619	0.00498196		219	0.0519515	619	0.000332227
					220	0.00959656	620	0.00498506		220	0.0518144	620	0.000332262
					221	0.00959202	621	0.00498815		221	0.0516782	621	0.000332296
					222	0.00958748	622	0.00499123		222	0.0515428	622	0.00033233
					223	0.00958292	623	0.00499431		223	0.0514081	623	0.000332364
					224	0.00957836	624	0.00499739		224	0.0512743	624	0.000332398
					225	0.00957379	625	0.00500045		225	0.0511412	625	0.000332433
					226	0.00956921	626	0.00500351		226	0.051009	626	0.000332467
					227	0.00956462	627	0.00500657		227	0.0508774	627	0.000332501
					228	0.00956003	628	0.00500962		228	0.0507467	628	0.000332535
					229	0.00955542	629	0.00501266		229	0.0506167	629	0.000332569
					230	0.0095508	630	0.0050157		230	0.0504874	630	0.000332603
					231	0.00954618	631	0.00501873		231	0.0503589	631	0.000332638
					232	0.00954154	632	0.00502175		232	0.0502311	632	0.000332672
					233	0.00953689	633	0.00502478		233	0.050104	633	0.000332706
					234	0.00953223	634	0.00502779		234	0.0499776	634	0.00033274
					235	0.00952757	635	0.0050308		235	0.049852	635	0.000332774
					236	0.00952289	636	0.0050338		236	0.049727	636	0.000332808
					237	0.0095182	637	0.0050368		237	0.0496028	637	0.000332842
					238	0.0095135	638	0.00503979		238	0.0494793	638	0.000332876
					239	0.00950878	639	0.00504278		239	0.0493564	639	0.00033291
					240	0.00950406	640	0.00504577		240	0.0492342	640	0.000332945
					241	0.00949932	641	0.00504874		241	0.0491127	641	0.000332979
					242	0.00949457	642	0.00505171		242	0.0489919	642	0.000333013
					243	0.00948981	643	0.00505468		243	0.0488717	643	0.000333047
					244	0.00948504	644	0.00505764		244	0.0487522	644	0.000333081
					245	0.00948025	645	0.0050606		245	0.0486333	645	0.000333115
					246	0.00947545	646	0.00506355		246	0.0485151	646	0.000333149
					247	0.00947064	647	0.0050665		247	0.0483975	647	0.000333183
					248	0.00946581	648	0.00506944		248	0.0482805	648	0.000333217
					249	0.00946097	649	0.00507238		249	0.0481642	649	0.000333251
					250	0.00945611	650	0.00507531		250	0.0480485	650	0.000333285
					251	0.00945124	651	0.00507824		251	0.0479334	651	0.000333319
					252	0.00944635	652	0.00508116		252	0.0478189	652	0.000333353
					253	0.00944145	653	0.00508408		253	0.0477051	653	0.000333387
					254	0.00943653	654	0.005087		254	0.0475918	654	0.000333421
					255	0.0094316	655	0.00508991		255	0.0474792	655	0.000333455
					256	0.00942665	656	0.00509281		256	0.0473671	656	0.000333489
					257	0.00942169	657	0.00509571		257	0.0472556	657	0.000333523
					258	0.00941671	658	0.00509861		258	0.0471447	658	0.000333557
					259	0.00941171	659	0.0051015		259	0.0470344	659	0.000333591
					260	0.00940669	660	0.00510439		260	0.0469246	660	0.000333625
					261	0.00940166	661	0.00510727		261	0.0468154	661	0.000333659
					262	0.00939661	662	0.00511015		262	0.0467068	662	0.000333693
					263	0.00939154	663	0.00511303		263	0.0465987	663	0.000333727
					264	0.00938645	664	0.0051159		264	0.0464912	664	0.000333761
					265	0.00938135	665	0.00511876		265	0.0463842	665	0.000333795
					266	0.00937622	666	0.00512163		266	0.0462778	666	0.000333828
					267	0.00937107	667	0.00512448		267	0.0461719	667	0.000333862
					268	0.00936591	668	0.00512734		268	0.0460666	668	0.000333896
					269	0.00936072	669	0.00513019		269	0.0459617	669	0.00033393
					270	0.00935552	670	0.00513304		270	0.0458574	670	0.000333964
					271	0.00935029	671	0.00513588		271	0.0457537	671	0.000333998
					272	0.00934504	672	0.00513872		272	0.0456504	672	0.000334032
					273	0.00933977	673	0.00514156		273	0.0455477	673	0.000334066
					274	0.00933448	674	0.00514439		274	0.0454454	674	0.000334099
					275	0.00932917	675	0.00514722		275	0.0453437	675	0.000334133
					276	0.00932383	676	0.00515004		276	0.0452425	676	0.000334167
					277	0.00931847	677	0.00515286		277	0.0451417	677	0.000334201
					278	0.00931308	678	0.00515568		278	0.0450415	678	0.000334235
					279	0.00930768	679	0.00515849		279	0.0449417	679	0.000334269
					280	0.00930224	680	0.0051613		280	0.0448425	680	0.000334302
					281	0.00929679	681	0.00516411		281	0.0447437	681	0.000334336
					282	0.00929131	682	0.00516692		282	0.0446454	682	0.00033437
					283	0.0092858	683	0.00516972		283	0.0445475	683	0.000334404
					284	0.00928027	684	0.00517251		284	0.0444501	684	0.000334438
					285	0.00927471	685	0.00517531		285	0.0443532	685	0.000334471
					286	0.00926912	686	0.0051781		286	0.0442568	686	0.000334505
					287	0.00926351	687	0.00518089		287	0.0441608	687	0.000334539
					288	0.00925786	688	0.00518367		288	0.0440652	688	0.000334573
					289	0.00925219	689	0.00518645		289	0.0439701	689	0.000334606
					290	0.0092465	690	0.00518923		290	0.0438755	690	0.00033464
					291	0.00924077	691	0.00519201		291	0.0437812	691	0.000334674
					292	0.00923501	692	0.00519478		292	0.0436874	692	0.000334708
					293	0.00922923	693	0.00519755		293	0.0435941	693	0.000334741
					294	0.00922341	694	0.00520032		294	0.0435012	694	0.000334775
					295	0.00921756	695	0.00520308		295	0.0434086	695	0.000334809
					296	0.00921169	696	0.00520584		296	0.0433166	696	0.000334843
					297	0.00920578	697	0.0052086		297	0.0432249	697	0.000334876
					298	0.00919983	698	0.00521136		298	0.0431336	698	0.00033491
					299	0.00919386	699	0.00521411		299	0.0430428	699	0.000334944
					300	0.00918785	700	0.00521686		300	0.0429523	700	0.000334977
					301	0.00918181	701	0.00521961		301	0.0428622	701	0.000335011
					302	0.00917573	702	0.00522235		302	0.0427726	702	0.000335045
					303	0.00916962	703	0.00522509		303	0.0426833	703	0.000335078
					304	0.00916348	704	0.00522783		304	0.0425944	704	0.000335112
					305	0.00915729	705	0.00523057		305	0.0425059	705	0.000335146
					306	0.00915108	706	0.00523331		306	0.0424177	706	0.000335179
					307	0.00914482	707	0.00523604		307	0.0423299	707	0.000335213
					308	0.00913853	708	0.00523877		308	0.0422425	708	0.000335246
					309	0.0091322	709	0.0052415		309	0.0421554	709	0.00033528
					310	0.00912583	710	0.00524422		310	0.0420687	710	0.000335314
					311	0.00911943	711	0.00524695		311	0.0419824	711	0.000335347
					312	0.00911298	712	0.00524967		312	0.0418964	712	0.000335381
					313	0.00910649	713	0.00525239		313	0.0418107	713	0.000335414
					314	0.00909997	714	0.00525511		314	0.0417253	714	0.000335448
					315	0.0090934	715	0.00525782		315	0.0416403	715	0.000335482
					316	0.00908679	716	0.00526053		316	0.0415556	716	0.000335515
					317	0.00908014	717	0.00526324		317	0.0414712	717	0.000335549
					318	0.00907345	718	0.00526595		318	0.0413871	718	0.000335582
					319	0.00906671	719	0.00526866		319	0.0413033	719	0.000335616
					320	0.00905993	720	0.00527136		320	0.0412197	720	0.000335649
					321	0.0090531	721	0.00527407		321	0.0411365	721	0.000335683
					322	0.00904623	722	0.00527677		322	0.0410535	722	0.000335716
					323	0.00903932	723	0.00527947		323	0.0409708	723	0.00033575
					324	0.00903235	724	0.00528216		324	0.0408884	724	0.000335783
					325	0.00902534	725	0.00528486		325	0.0408061	725	0.000335817
					326	0.00901829	726	0.00528755		326	0.0407242	726	0.00033585
					327	0.00901118	727	0.00529024		327	0.0406424	727	0.000335884
					328	0.00900403	728	0.00529294		328	0.0405609	728	0.000335917
					329	0.00899683	729	0.00529562		329	0.0404795	729	0.000335951
					330	0.00898958	730	0.00529831		330	0.0403984	730	0.000335984
					331	0.00898227	731	0.005301		331	0.0403174	731	0.000336018
					332	0.00897492	732	0.00530368		332	0.0402366	732	0.000336051
					333	0.00896751	733	0.00530636		333	0.0401559	733	0.000336085
					334	0.00896006	734	0.00530904		334	0.0400753	734	0.000336118
					335	0.00895255	735	0.00531172		335	0.0399949	735	0.000336152
					336	0.00894498	736	0.0053144		336	0.0399146	736	0.000336185
					337	0.00893736	737	0.00531708		337	0.0398343	737	0.000336218
					338	0.00892969	738	0.00531975		338	0.0397541	738	0.000336252
					339	0.00892196	739	0.00532243		339	0.0396739	739	0.000336285
					340	0.00891418	740	0.0053251		340	0.0395938	740	0.000336319
					341	0.00890634	741	0.00532777		341	0.0395137	741	0.000336352
					342	0.00889844	742	0.00533044		342	0.0394335	742	0.000336385
					343	0.00889048	743	0.00533311		343	0.0393532	743	0.000336419
					344	0.00888246	744	0.00533577		344	0.0392729	744	0.000336452
					345	0.00887439	745	0.00533844		345	0.0391925	745	0.000336486
					346	0.00886625	746	0.00534111		346	0.0391119	746	0.000336519
					347	0.00885806	747	0.00534377		347	0.0390312	747	0.000336552
					348	0.0088498	748	0.00534643		348	0.0389502	748	0.000336586
					349	0.00884149	749	0.00534909		349	0.0388691	749	0.000336619
					350	0.0088331	750	0.00535175		350	0.0387876	750	0.000336652
					351	0.00882466	751	0.00535441		351	0.0387058	751	0.000336686
					352	0.00881615	752	0.00535707		352	0.0386236	752	0.000336719
					353	0.00880758	753	0.00535973		353	0.038541	753	0.000336752
					354	0.00879894	754	0.00536239		354	0.038458	754	0.000336786
					355	0.00879024	755	0.00536504		355	0.0383745	755	0.000336819
					356	0.00878147	756	0.0053677		356	0.0382904	756	0.000336852
					357	0.00877264	757	0.00537035		357	0.0382057	757	0.000336885
					358	0.00876373	758	0.005373		358	0.0381202	758	0.000336919
					359	0.00875476	759	0.00537566		359	0.0380341	759	0.000336952
					360	0.00874572	760	0.00537831		360	0.0379472	760	0.000336985
					361	0.00873661	761	0.00538096		361	0.0378593	761	0.000337018
					362	0.00872743	762	0.00538361		362	0.0377705	762	0.000337052
					363	0.00871818	763	0.00538626		363	0.0376807	763	0.000337085
					364	0.00870886	764	0.00538891		364	0.0375898	764	0.000337118
					365	0.00869946	765	0.00539156		365	0.0374977	765	0.000337151
					366	0.00868999	766	0.0053942		366	0.0374043	766	0.000337185
					367	0.00868045	767	0.00539685		367	0.0373095	767	0.000337218
					368	0.00867084	768	0.0053995		368	0.0372133	768	0.000337251
					369	0.00866115	769	0.00540214		369	0.0371154	769	0.000337284
					370	0.00865139	770	0.00540479		370	0.0370159	770	0.000337317
					371	0.00864155	771	0.00540743		371	0.0369146	771	0.000337351
					372	0.00863163	772	0.00541008		372	0.0368113	772	0.000337384
					373	0.00862164	773	0.00541272		373	0.0367061	773	0.000337417
					374	0.00861157	774	0.00541536		374	0.0365986	774	0.00033745
					375	0.00860143	775	0.00541801		375	0.0364889	775	0.000337483
					376	0.0085912	776	0.00542065		376	0.0363767	776	0.000337516
					377	0.0085809	777	0.00542329		377	0.036262	777	0.00033755
					378	0.00857051	778	0.00542593		378	0.0361446	778	0.000337583
					379	0.00856005	779	0.00542857		379	0.0360243	779	0.000337616
					380	0.00854951	780	0.00543122		380	0.035901	780	0.000337649
					381	0.00853888	781	0.00543386		381	0.0357746	781	0.000337682
					382	0.00852817	782	0.0054365		382	0.0356448	782	0.000337715
					383	0.00851738	783	0.00543914		383	0.0355116	783	0.000337748
					384	0.00850651	784	0.00544178		384	0.0353747	784	0.000337781
					385	0.00849556	785	0.00544442		385	0.0352341	785	0.000337814
					386	0.00848452	786	0.00544706		386	0.0350895	786	0.000337848
					387	0.0084734	787	0.0054497		387	0.0349409	787	0.000337881
					388	0.00846219	788	0.00545234		388	0.034788	788	0.000337914
					389	0.0084509	789	0.00545498		389	0.0346306	789	0.000337947
					390	0.00843953	790	0.00545762		390	0.0344688	790	0.00033798
					391	0.00842806	791	0.00546026		391	0.0343022	791	0.000338013
					392	0.00841652	792	0.0054629		392	0.0341308	792	0.000338046
					393	0.00840488	793	0.00546553		393	0.0339544	793	0.000338079
					394	0.00839316	794	0.00546817		394	0.0337729	794	0.000338112
					395	0.00838135	795	0.00547081		395	0.0335863	795	0.000338145
					396	0.00836946	796	0.00547345		396	0.0333943	796	0.000338178
					397	0.00835748	797	0.00547609		397	0.033197	797	0.000338211
					398	0.0083454	798	0.00547873		398	0.0329942	798	0.000338244
					399	0.00833325	799	0.00548137		399	0.032786	799	0.000338277
							800	0.00548401				800	0.00033831
							801	0.00548665				801	0.000338343
							802	0.00548929				802	0.000338376
							803	0.00549193				803	0.000338409
							804	0.00549457				804	0.000338442
							805	0.00549721				805	0.000338475
							806	0.00549986				806	0.000338508
							807	0.0055025				807	0.000338541
							808	0.00550514				808	0.000338574
							809	0.00550778				809	0.000338606
							810	0.00551042				810	0.000338639
							811	0.00551307				811	0.000338672
							812	0.00551571				812	0.000338705
							813	0.00551835				813	0.000338738
							814	0.005521				814	0.000338771
							815	0.00552364				815	0.000338804
							816	0.00552628				816	0.000338837
							817	0.00552893				817	0.00033887
							818	0.00553158				818	0.000338902
							819	0.00553422				819	0.000338935
							820	0.00553687				820	0.000338968
							821	0.00553952				821	0.000339001
							822	0.00554216				822	0.000339034
												823	0.000339067
												824	0.000339099
												825	0.000339132
												826	0.000339165
												827	0.000339198
												828	0.000339231
												829	0.000339263
												830	0.000339296
												831	0.000339329
												832	0.000339362
												833	0.000339394
												834	0.000339427
												835	0.00033946
												836	0.000339493
												837	0.000339525
												838	0.000339558
												839	0.000339591
												840	0.000339624
												841	0.000339656
												842	0.000339689
												843	0.000339722
												844	0.000339754
												845	0.000339787
												846	0.00033982
												847	0.000339852
												848	0.000339885
												849	0.000339918
												850	0.00033995
												851	0.000339983
												852	0.000340015
												853	0.000340048
												854	0.000340081
												855	0.000340113
												856	0.000340146
												857	0.000340178
												858	0.000340211
												859	0.000340244
												860	0.000340276
												861	0.000340309
												862	0.000340341
												863	0.000340374
												864	0.000340406
												865	0.000340439
												866	0.000340471
												867	0.000340504
												868	0.000340536
												869	0.000340569
												870	0.000340601
												871	0.000340634
												872	0.000340666
												873	0.000340699
												874	0.000340731
												875	0.000340764
												876	0.000340796
												877	0.000340829
												878	0.000340861
												879	0.000340893
												880	0.000340926
												881	0.000340958
												882	0.000340991
												883	0.000341023
												884	0.000341056
												885	0.000341088
												886	0.00034112
												887	0.000341153
												888	0.000341185
												889	0.000341217
												890	0.00034125
												891	0.000341282
												892	0.000341314
												893	0.000341347
												894	0.000341379
												895	0.000341411
												896	0.000341444
												897	0.000341476
												898	0.000341508
												899	0.000341541
												900	0.000341573
												901	0.000341605
												902	0.000341637
												903	0.00034167
												904	0.000341702
												905	0.000341734
												906	0.000341766
												907	0.000341799
												908	0.000341831
												909	0.000341863
												910	0.000341895
												911	0.000341928
												912	0.00034196
												913	0.000341992
												914	0.000342024
												915	0.000342056
												916	0.000342088
												917	0.000342121
												918	0.000342153
												919	0.000342185
												920	0.000342217
												921	0.000342249
												922	0.000342281
												923	0.000342313
												924	0.000342346
												925	0.000342378
												926	0.00034241
												927	0.000342442
												928	0.000342474
												929	0.000342506
												930	0.000342538
												931	0.00034257
												932	0.000342602
												933	0.000342634
												934	0.000342666
												935	0.000342698
												936	0.00034273
												937	0.000342762
												938	0.000342794
												939	0.000342826
												940	0.000342858
												941	0.00034289
												942	0.000342922
												943	0.000342954
												944	0.000342986
												945	0.000343018
												946	0.00034305
												947	0.000343082
												948	0.000343114
												949	0.000343146
												950	0.000343178
												951	0.00034321
												952	0.000343242
												953	0.000343274
												954	0.000343306
												955	0.000343338
												956	0.00034337
												957	0.000343401
												958	0.000343433
												959	0.000343465
												960	0.000343497
												961	0.000343529
												962	0.000343561
												963	0.000343593
												964	0.000343624
												965	0.000343656
												966	0.000343688
												967	0.00034372
												968	0.000343752
												969	0.000343783
												970	0.000343815
												971	0.000343847
												972	0.000343879
												973	0.000343911
												974	0.000343942
												975	0.000343974
												976	0.000344006
												977	0.000344038
												978	0.000344069
												979	0.000344101
												980	0.000344133
												981	0.000344164
												982	0.000344196
												983	0.000344228
												984	0.00034426
												985	0.000344291
												986	0.000344323
												987	0.000344355
												988	0.000344386
												989	0.000344418
												990	0.00034445
												991	0.000344481
												992	0.000344513
												993	0.000344545
												994	0.000344576
												995	0.000344608
												996	0.000344639
												997	0.000344671
												998	0.000344703
												999	0.000344734
												1000	0.000344766
												1001	0.000344797
												1002	0.000344829
												1003	0.00034486
												1004	0.000344892
												1005	0.000344924
												1006	0.000344955
												1007	0.000344987
												1008	0.000345018
												1009	0.00034505
												1010	0.000345081
												1011	0.000345113
												1012	0.000345144
												1013	0.000345176
												1014	0.000345207
												1015	0.000345239
												1016	0.00034527
												1017	0.000345301
												1018	0.000345333
												1019	0.000345364
												1020	0.000345396
												1021	0.000345427
												1022	0.000345459
												1023	0.00034549
												1024	0.000345522
												1025	0.000345553
												1026	0.000345584
												1027	0.000345616
												1028	0.000345647
												1029	0.000345678
												1030	0.00034571
												1031	0.000345741
												1032	0.000345773
												1033	0.000345804
												1034	0.000345835
												1035	0.000345867
												1036	0.000345898
												1037	0.000345929
												1038	0.000345961
												1039	0.000345992
												1040	0.000346023
												1041	0.000346054
												1042	0.000346086
												1043	0.000346117
												1044	0.000346148
												1045	0.00034618
												1046	0.000346211
												1047	0.000346242
												1048	0.000346273
												1049	0.000346305
												1050	0.000346336
												1051	0.000346367
												1052	0.000346398
												1053	0.000346429
												1054	0.000346461
												1055	0.000346492
												1056	0.000346523
												1057	0.000346554
												1058	0.000346585
												1059	0.000346616
												1060	0.000346648
												1061	0.000346679
												1062	0.00034671
												1063	0.000346741
												1064	0.000346772
												1065	0.000346803
												1066	0.000346834
												1067	0.000346866
												1068	0.000346897
												1069	0.000346928
												1070	0.000346959
												1071	0.00034699
												1072	0.000347021
												1073	0.000347052
												1074	0.000347083
												1075	0.000347114
												1076	0.000347145
												1077	0.000347176
												1078	0.000347207
												1079	0.000347238
												1080	0.000347269
												1081	0.0003473
												1082	0.000347331
												1083	0.000347362
												1084	0.000347393
												1085	0.000347424
												1086	0.000347455
												1087	0.000347486
												1088	0.000347517
												1089	0.000347548
												1090	0.000347579
												1091	0.00034761
												1092	0.000347641
												1093	0.000347672
												1094	0.000347703
												1095	0.000347734
												1096	0.000347765
												1097	0.000347796
												1098	0.000347826
												1099	0.000347857
												1100	0.000347888
												1101	0.000347919
												1102	0.00034795
												1103	0.000347981
												1104	0.000348012
												1105	0.000348042
												1106	0.000348073
												1107	0.000348104
												1108	0.000348135
												1109	0.000348166
												1110	0.000348197
												1111	0.000348227
												1112	0.000348258
												1113	0.000348289
												1114	0.00034832
												1115	0.000348351
												1116	0.000348381
												1117	0.000348412
												1118	0.000348443
												1119	0.000348474
												1120	0.000348504
												1121	0.000348535
												1122	0.000348566
												1123	0.000348596
												1124	0.000348627
												1125	0.000348658
												1126	0.000348689
												1127	0.000348719
												1128	0.00034875
												1129	0.000348781
												1130	0.000348811
												1131	0.000348842
												1132	0.000348873
												1133	0.000348903
												1134	0.000348934
												1135	0.000348964
												1136	0.000348995
												1137	0.000349026
												1138	0.000349056
												1139	0.000349087
												1140	0.000349118
												1141	0.000349148
												1142	0.000349179
												1143	0.000349209
												1144	0.00034924
												1145	0.00034927
												1146	0.000349301
												1147	0.000349331
												1148	0.000349362
												1149	0.000349393
												1150	0.000349423
												1151	0.000349454
												1152	0.000349484
												1153	0.000349515
												1154	0.000349545
												1155	0.000349576
												1156	0.000349606
												1157	0.000349637
												1158	0.000349667
												1159	0.000349698
												1160	0.000349728
												1161	0.000349758
												1162	0.000349789
												1163	0.000349819
												1164	0.00034985
												1165	0.00034988
												1166	0.000349911
												1167	0.000349941
												1168	0.000349971
												1169	0.000350002
												1170	0.000350032
												1171	0.000350063
												1172	0.000350093
												1173	0.000350123
												1174	0.000350154
												1175	0.000350184
												1176	0.000350214
												1177	0.000350245
												1178	0.000350275
												1179	0.000350305
												1180	0.000350336
												1181	0.000350366
												1182	0.000350396
												1183	0.000350427
												1184	0.000350457
												1185	0.000350487
												1186	0.000350517
												1187	0.000350548
												1188	0.000350578
												1189	0.000350608
												1190	0.000350638
												1191	0.000350669
												1192	0.000350699
												1193	0.000350729
												1194	0.000350759
												1195	0.00035079
												1196	0.00035082
												1197	0.00035085
												1198	0.00035088
												1199	0.00035091
												1200	0.00035094
												1201	0.000350971
												1202	0.000351001
												1203	0.000351031
												1204	0.000351061
												1205	0.000351091
												1206	0.000351121
												1207	0.000351152
												1208	0.000351182
												1209	0.000351212
												1210	0.000351242
												1211	0.000351272
												1212	0.000351302
												1213	0.000351332
												1214	0.000351362
												1215	0.000351392
												1216	0.000351422
												1217	0.000351452
												1218	0.000351482
												1219	0.000351513
												1220	0.000351543
												1221	0.000351573
												1222	0.000351603
												1223	0.000351633
												1224	0.000351663
												1225	0.000351693
												1226	0.000351723
												1227	0.000351753
												1228	0.000351783
												1229	0.000351813
												1230	0.000351843
												1231	0.000351873
												1232	0.000351902
												1233	0.000351932
												1234	0.000351962
												1235	0.000351992
												1236	0.000352022
												1237	0.000352052
												1238	0.000352082
												1239	0.000352112
												1240	0.000352142
												1241	0.000352172
												1242	0.000352202
												1243	0.000352231
												1244	0.000352261
												1245	0.000352291
												1246	0.000352321
												1247	0.000352351
												1248	0.000352381
												1249	0.000352411
												1250	0.00035244
												1251	0.00035247
												1252	0.0003525
												1253	0.00035253
												1254	0.00035256
												1255	0.000352589
												1256	0.000352619
												1257	0.000352649
												1258	0.000352679
												1259	0.000352709
												1260	0.000352738
												1261	0.000352768
												1262	0.000352798
												1263	0.000352828
												1264	0.000352857
												1265	0.000352887
												1266	0.000352917
												1267	0.000352946
												1268	0.000352976
												1269	0.000353006
												1270	0.000353036
												1271	0.000353065
												1272	0.000353095
												1273	0.000353125
												1274	0.000353154
												1275	0.000353184
												1276	0.000353214
												1277	0.000353243
												1278	0.000353273
												1279	0.000353302
												1280	0.000353332
												1281	0.000353362
												1282	0.000353391
												1283	0.000353421
												1284	0.00035345
												1285	0.00035348
												1286	0.00035351
												1287	0.000353539
												1288	0.000353569
												1289	0.000353598
												1290	0.000353628
												1291	0.000353657
												1292	0.000353687
												1293	0.000353717
												1294	0.000353746
												1295	0.000353776
												1296	0.000353805
												1297	0.000353835
												1298	0.000353864
												1299	0.000353894
												1300	0.000353923
												1301	0.000353953
												1302	0.000353982
												1303	0.000354011
												1304	0.000354041
												1305	0.00035407
												1306	0.0003541
												1307	0.000354129
												1308	0.000354159
												1309	0.000354188
												1310	0.000354217
												1311	0.000354247
												1312	0.000354276
												1313	0.000354306
												1314	0.000354335
												1315	0.000354364
												1316	0.000354394
												1317	0.000354423
												1318	0.000354453
												1319	0.000354482
												1320	0.000354511
												1321	0.000354541
												1322	0.00035457
												1323	0.000354599
												1324	0.000354629
												1325	0.000354658
												1326	0.000354687
												1327	0.000354716
												1328	0.000354746
												1329	0.000354775
												1330	0.000354804
												1331	0.000354834
												1332	0.000354863
												1333	0.000354892
												1334	0.000354921
												1335	0.000354951
												1336	0.00035498
												1337	0.000355009
												1338	0.000355038
												1339	0.000355067
												1340	0.000355097
												1341	0.000355126
												1342	0.000355155
												1343	0.000355184
												1344	0.000355213
												1345	0.000355243
												1346	0.000355272
												1347	0.000355301
												1348	0.00035533
												1349	0.000355359
												1350	0.000355388
												1351	0.000355418
												1352	0.000355447
												1353	0.000355476
												1354	0.000355505
												1355	0.000355534
												1356	0.000355563
												1357	0.000355592
												1358	0.000355621
												1359	0.00035565
												1360	0.000355679
												1361	0.000355708
												1362	0.000355738
												1363	0.000355767
												1364	0.000355796
												1365	0.000355825
												1366	0.000355854
												1367	0.000355883
												1368	0.000355912
												1369	0.000355941
												1370	0.00035597
												1371	0.000355999
												1372	0.000356028
												1373	0.000356057
												1374	0.000356086
												1375	0.000356115
												1376	0.000356144
												1377	0.000356173
												1378	0.000356201
												1379	0.00035623
												1380	0.000356259
												1381	0.000356288
												1382	0.000356317
												1383	0.000356346
												1384	0.000356375
												1385	0.000356404
												1386	0.000356433
												1387	0.000356462
												1388	0.000356491
												1389	0.000356519
												1390	0.000356548
												1391	0.000356577
												1392	0.000356606
												1393	0.000356635
												1394	0.000356664
												1395	0.000356693
												1396	0.000356721
												1397	0.00035675
												1398	0.000356779
												1399	0.000356808
												1400	0.000356837
												1401	0.000356865
												1402	0.000356894
												1403	0.000356923
												1404	0.000356952
												1405	0.00035698
												1406	0.000357009
												1407	0.000357038
												1408	0.000357067
												1409	0.000357095
												1410	0.000357124
												1411	0.000357153
												1412	0.000357182
												1413	0.00035721
												1414	0.000357239
												1415	0.000357268
												1416	0.000357296
												1417	0.000357325
												1418	0.000357354
												1419	0.000357382
												1420	0.000357411
												1421	0.00035744
												1422	0.000357468
												1423	0.000357497
												1424	0.000357526
												1425	0.000357554
												1426	0.000357583
												1427	0.000357612
												1428	0.00035764
												1429	0.000357669
												1430	0.000357697
												1431	0.000357726
												1432	0.000357755
												1433	0.000357783
												1434	0.000357812
												1435	0.00035784
												1436	0.000357869
												1437	0.000357897
												1438	0.000357926
												1439	0.000357954
												1440	0.000357983
												1441	0.000358011
												1442	0.00035804
												1443	0.000358068
												1444	0.000358097
												1445	0.000358125
												1446	0.000358154
												1447	0.000358182
												1448	0.000358211
												1449	0.000358239
												1450	0.000358268
												1451	0.000358296
												1452	0.000358325
												1453	0.000358353
												1454	0.000358382
												1455	0.00035841
												1456	0.000358438
												1457	0.000358467
												1458	0.000358495
												1459	0.000358524
												1460	0.000358552
												1461	0.00035858
												1462	0.000358609
												1463	0.000358637
												1464	0.000358666
												1465	0.000358694
												1466	0.000358722
												1467	0.000358751
												1468	0.000358779
												1469	0.000358807
												1470	0.000358836
												1471	0.000358864
												1472	0.000358892
												1473	0.00035892
												1474	0.000358949
												1475	0.000358977
												1476	0.000359005
												1477	0.000359034
												1478	0.000359062
												1479	0.00035909
												1480	0.000359118
												1481	0.000359147
												1482	0.000359175
												1483	0.000359203
												1484	0.000359231
												1485	0.00035926
												1486	0.000359288
												1487	0.000359316
												1488	0.000359344
												1489	0.000359372
												1490	0.000359401
												1491	0.000359429
												1492	0.000359457
												1493	0.000359485
												1494	0.000359513
												1495	0.000359541
												1496	0.00035957
												1497	0.000359598
												1498	0.000359626
												1499	0.000359654
												1500	0.000359682
												1501	0.00035971
												1502	0.000359738
												1503	0.000359766
												1504	0.000359795
												1505	0.000359823
												1506	0.000359851
												1507	0.000359879
												1508	0.000359907
												1509	0.000359935
												1510	0.000359963
												1511	0.000359991
												1512	0.000360019
												1513	0.000360047
												1514	0.000360075
												1515	0.000360103
												1516	0.000360131
												1517	0.000360159
												1518	0.000360187
												1519	0.000360215
												1520	0.000360243
												1521	0.000360271
												1522	0.000360299
												1523	0.000360327
												1524	0.000360355
												1525	0.000360383
												1526	0.000360411
												1527	0.000360439
												1528	0.000360467
												1529	0.000360495
												1530	0.000360523
												1531	0.000360551
												1532	0.000360579
												1533	0.000360606
												1534	0.000360634
												1535	0.000360662
												1536	0.00036069
												1537	0.000360718
												1538	0.000360746
												1539	0.000360774
												1540	0.000360802
												1541	0.000360829
												1542	0.000360857
												1543	0.000360885
												1544	0.000360913
												1545	0.000360941
												1546	0.000360969
												1547	0.000360996
												1548	0.000361024
												1549	0.000361052
												1550	0.00036108
												1551	0.000361108
												1552	0.000361135
												1553	0.000361163
												1554	0.000361191
												1555	0.000361219
												1556	0.000361246
												1557	0.000361274
												1558	0.000361302
												1559	0.00036133
												1560	0.000361357
												1561	0.000361385
												1562	0.000361413
												1563	0.00036144
												1564	0.000361468
												1565	0.000361496
												1566	0.000361524
												1567	0.000361551
												1568	0.000361579
												1569	0.000361607
												1570	0.000361634
												1571	0.000361662
												1572	0.000361689
												1573	0.000361717
												1574	0.000361745
												1575	0.000361772
												1576	0.0003618
												1577	0.000361828
												1578	0.000361855
												1579	0.000361883
												1580	0.00036191
												1581	0.000361938
												1582	0.000361966
												1583	0.000361993
												1584	0.000362021
												1585	0.000362048
												1586	0.000362076
												1587	0.000362103
												1588	0.000362131
												1589	0.000362158
												1590	0.000362186
												1591	0.000362213
												1592	0.000362241
												1593	0.000362269
												1594	0.000362296
												1595	0.000362324
												1596	0.000362351
												1597	0.000362378
												1598	0.000362406
												1599	0.000362433
												1600	0.000362461
												1601	0.000362488
												1602	0.000362516
												1603	0.000362543
												1604	0.000362571
												1605	0.000362598
												1606	0.000362626
												1607	0.000362653
												1608	0.00036268
												1609	0.000362708
												1610	0.000362735
												1611	0.000362763
												1612	0.00036279
												1613	0.000362817
												1614	0.000362845
												1615	0.000362872
												1616	0.000362899
												1617	0.000362927
												1618	0.000362954
												1619	0.000362981
												1620	0.000363009
												1621	0.000363036
												1622	0.000363063
												1623	0.000363091
												1624	0.000363118
												1625	0.000363145
												1626	0.000363173
												1627	0.0003632
												1628	0.000363227
												1629	0.000363254
												1630	0.000363282
												1631	0.000363309
												1632	0.000363336
												1633	0.000363363
												1634	0.000363391
												1635	0.000363418
												1636	0.000363445
												1637	0.000363472
												1638	0.0003635
												1639	0.000363527
												1640	0.000363554
												1641	0.000363581
												1642	0.000363608
												1643	0.000363636
												1644	0.000363663
												1645	0.00036369
												1646	0.000363717
												1647	0.000363744
												1648	0.000363771
												1649	0.000363798
												1650	0.000363826
												1651	0.000363853
												1652	0.00036388
												1653	0.000363907
												1654	0.000363934
												1655	0.000363961
												1656	0.000363988
												1657	0.000364015
												1658	0.000364042
												1659	0.00036407
												1660	0.000364097
												1661	0.000364124
												1662	0.000364151
												1663	0.000364178
												1664	0.000364205
												1665	0.000364232
												1666	0.000364259
												1667	0.000364286
												1668	0.000364313
												1669	0.00036434
												1670	0.000364367
												1671	0.000364394
												1672	0.000364421
												1673	0.000364448
												1674	0.000364475
												1675	0.000364502
												1676	0.000364529
												1677	0.000364556
												1678	0.000364583
												1679	0.00036461
												1680	0.000364637
												1681	0.000364664
												1682	0.000364691
												1683	0.000364718
												1684	0.000364744
												1685	0.000364771
												1686	0.000364798
												1687	0.000364825
												1688	0.000364852
												1689	0.000364879
												1690	0.000364906
												1691	0.000364933
												1692	0.00036496
												1693	0.000364986
												1694	0.000365013
												1695	0.00036504
												1696	0.000365067
												1697	0.000365094
												1698	0.000365121
												1699	0.000365147
												1700	0.000365174
												1701	0.000365201
												1702	0.000365228
												1703	0.000365255
												1704	0.000365281
												1705	0.000365308
												1706	0.000365335
												1707	0.000365362
												1708	0.000365389
												1709	0.000365415
												1710	0.000365442
												1711	0.000365469
												1712	0.000365496
												1713	0.000365522
												1714	0.000365549
												1715	0.000365576
												1716	0.000365602
												1717	0.000365629
												1718	0.000365656
												1719	0.000365683
												1720	0.000365709
												1721	0.000365736
												1722	0.000365763
												1723	0.000365789
												1724	0.000365816
												1725	0.000365843
												1726	0.000365869
												1727	0.000365896
												1728	0.000365922
												1729	0.000365949
												1730	0.000365976
												1731	0.000366002
												1732	0.000366029
												1733	0.000366056
												1734	0.000366082
												1735	0.000366109
												1736	0.000366135
												1737	0.000366162
												1738	0.000366189
												1739	0.000366215
												1740	0.000366242
												1741	0.000366268
												1742	0.000366295
												1743	0.000366321
												1744	0.000366348
												1745	0.000366374
												1746	0.000366401
												1747	0.000366427
												1748	0.000366454
												1749	0.00036648
												1750	0.000366507
												1751	0.000366533
												1752	0.00036656
												1753	0.000366586
												1754	0.000366613
												1755	0.000366639
												1756	0.000366666
												1757	0.000366692
												1758	0.000366719
												1759	0.000366745
												1760	0.000366772
												1761	0.000366798
												1762	0.000366824
												1763	0.000366851
												1764	0.000366877
												1765	0.000366904
												1766	0.00036693
												1767	0.000366956
												1768	0.000366983
												1769	0.000367009
												1770	0.000367036
												1771	0.000367062
												1772	0.000367088
												1773	0.000367115
												1774	0.000367141
												1775	0.000367167
												1776	0.000367194
												1777	0.00036722
												1778	0.000367246
												1779	0.000367273
												1780	0.000367299
												1781	0.000367325
												1782	0.000367352
												1783	0.000367378
												1784	0.000367404
												1785	0.00036743
												1786	0.000367457
												1787	0.000367483
												1788	0.000367509
												1789	0.000367535
												1790	0.000367562
												1791	0.000367588
												1792	0.000367614
												1793	0.00036764
												1794	0.000367667
												1795	0.000367693
												1796	0.000367719
												1797	0.000367745
												1798	0.000367771
												1799	0.000367798
												1800	0.000367824
												1801	0.00036785
												1802	0.000367876
												1803	0.000367902
												1804	0.000367929
												1805	0.000367955
												1806	0.000367981
												1807	0.000368007
												1808	0.000368033
												1809	0.000368059
												1810	0.000368085
												1811	0.000368111
												1812	0.000368138
												1813	0.000368164
												1814	0.00036819
												1815	0.000368216
												1816	0.000368242
												1817	0.000368268
												1818	0.000368294
												1819	0.00036832
												1820	0.000368346
												1821	0.000368372
												1822	0.000368398
												1823	0.000368424
												1824	0.00036845
												1825	0.000368476
												1826	0.000368503
												1827	0.000368529
												1828	0.000368555
												1829	0.000368581
												1830	0.000368607
												1831	0.000368633
												1832	0.000368659
												1833	0.000368685
												1834	0.00036871
												1835	0.000368736
												1836	0.000368762
												1837	0.000368788
												1838	0.000368814
												1839	0.00036884
												1840	0.000368866
												1841	0.000368892
												1842	0.000368918
												1843	0.000368944
												1844	0.00036897
												1845	0.000368996
												1846	0.000369022
												1847	0.000369048
												1848	0.000369074
												1849	0.000369099
												1850	0.000369125
												1851	0.000369151
												1852	0.000369177
												1853	0.000369203
												1854	0.000369229
												1855	0.000369255
												1856	0.00036928
												1857	0.000369306
												1858	0.000369332
												1859	0.000369358
												1860	0.000369384
												1861	0.00036941
												1862	0.000369435
												1863	0.000369461
												1864	0.000369487
												1865	0.000369513
												1866	0.000369539
												1867	0.000369564
												1868	0.00036959
												1869	0.000369616
												1870	0.000369642
												1871	0.000369667
												1872	0.000369693
												1873	0.000369719
												1874	0.000369745
												1875	0.00036977
												1876	0.000369796
												1877	0.000369822
												1878	0.000369847
												1879	0.000369873
												1880	0.000369899
												1881	0.000369924
												1882	0.00036995
												1883	0.000369976
												1884	0.000370002
												1885	0.000370027
												1886	0.000370053
												1887	0.000370079
												1888	0.000370104
												1889	0.00037013
												1890	0.000370155
												1891	0.000370181
												1892	0.000370207
												1893	0.000370232
												1894	0.000370258
												1895	0.000370284
												1896	0.000370309
												1897	0.000370335
												1898	0.00037036
												1899	0.000370386
												1900	0.000370411
												1901	0.000370437
												1902	0.000370463
												1903	0.000370488
												1904	0.000370514
												1905	0.000370539
												1906	0.000370565
												1907	0.00037059
												1908	0.000370616
												1909	0.000370641
												1910	0.000370667
												1911	0.000370692
												1912	0.000370718
												1913	0.000370743
												1914	0.000370769
												1915	0.000370794
												1916	0.00037082
												1917	0.000370845
												1918	0.000370871
												1919	0.000370896
												1920	0.000370922
												1921	0.000370947
												1922	0.000370973
												1923	0.000370998
												1924	0.000371023
												1925	0.000371049
												1926	0.000371074
												1927	0.0003711
												1928	0.000371125
												1929	0.000371151
												1930	0.000371176
												1931	0.000371201
												1932	0.000371227
												1933	0.000371252
												1934	0.000371277
												1935	0.000371303
												1936	0.000371328
												1937	0.000371354
												1938	0.000371379
												1939	0.000371404
												1940	0.00037143
												1941	0.000371455
												1942	0.00037148
												1943	0.000371506
												1944	0.000371531
												1945	0.000371556
												1946	0.000371581
												1947	0.000371607
												1948	0.000371632
												1949	0.000371657
												1950	0.000371683
												1951	0.000371708
												1952	0.000371733
												1953	0.000371758
												1954	0.000371784
												1955	0.000371809
												1956	0.000371834
												1957	0.000371859
												1958	0.000371885
												1959	0.00037191
												1960	0.000371935
												1961	0.00037196
												1962	0.000371985
												1963	0.000372011
												1964	0.000372036
												1965	0.000372061
												1966	0.000372086
												1967	0.000372111
												1968	0.000372137
												1969	0.000372162
												1970	0.000372187
												1971	0.000372212
												1972	0.000372237
												1973	0.000372262
												1974	0.000372288
												1975	0.000372313
												1976	0.000372338
												1977	0.000372363
												1978	0.000372388
												1979	0.000372413
												1980	0.000372438
												1981	0.000372463
												1982	0.000372488
												1983	0.000372513
												1984	0.000372539
												1985	0.000372564
												1986	0.000372589
												1987	0.000372614
												1988	0.000372639
												1989	0.000372664
												1990	0.000372689
												1991	0.000372714
												1992	0.000372739
												1993	0.000372764
												1994	0.000372789
												1995	0.000372814
												1996	0.000372839
												1997	0.000372864
												1998	0.000372889
												1999	0.000372914
												2000	0.000372939
												2001	0.000372964
												2002	0.000372989
												2003	0.000373014
												2004	0.000373039
												2005	0.000373064
												2006	0.000373089
												2007	0.000373114
												2008	0.000373139
												2009	0.000373164
												2010	0.000373189
												2011	0.000373213
												2012	0.000373238
												2013	0.000373263
												2014	0.000373288
												2015	0.000373313
												2016	0.000373338
												2017	0.000373363
												2018	0.000373388
												2019	0.000373413
												2020	0.000373437
												2021	0.000373462
												2022	0.000373487
												2023	0.000373512
												2024	0.000373537
												2025	0.000373562
												2026	0.000373587
												2027	0.000373611
												2028	0.000373636
												2029	0.000373661
												2030	0.000373686
												2031	0.000373711
												2032	0.000373735
												2033	0.00037376
												2034	0.000373785
												2035	0.00037381
												2036	0.000373835
												2037	0.000373859
												2038	0.000373884
												2039	0.000373909
												2040	0.000373934
												2041	0.000373958
												2042	0.000373983
												2043	0.000374008
												2044	0.000374033
												2045	0.000374057
												2046	0.000374082
												2047	0.000374107
												2048	0.000374131
												2049	0.000374156
												2050	0.000374181
												2051	0.000374206
												2052	0.00037423
												2053	0.000374255
												2054	0.00037428
												2055	0.000374304
												2056	0.000374329
												2057	0.000374354
												2058	0.000374378
												2059	0.000374403
												2060	0.000374428
												2061	0.000374452
												2062	0.000374477
												2063	0.000374501
												2064	0.000374526
												2065	0.000374551
												2066	0.000374575
												2067	0.0003746
												2068	0.000374624
												2069	0.000374649
												2070	0.000374674
												2071	0.000374698
												2072	0.000374723
												2073	0.000374747
												2074	0.000374772
												2075	0.000374796
												2076	0.000374821
												2077	0.000374846
												2078	0.00037487
												2079	0.000374895
												2080	0.000374919
												2081	0.000374944
												2082	0.000374968
												2083	0.000374993
												2084	0.000375017
												2085	0.000375042
												2086	0.000375066
												2087	0.000375091
												2088	0.000375115
												2089	0.00037514
												2090	0.000375164
												2091	0.000375189
												2092	0.000375213
												2093	0.000375238
												2094	0.000375262
												2095	0.000375286
												2096	0.000375311
												2097	0.000375335
												2098	0.00037536
												2099	0.000375384
												2100	0.000375409
												2101	0.000375433
												2102	0.000375457
												2103	0.000375482
												2104	0.000375506
												2105	0.000375531
												2106	0.000375555
												2107	0.000375579
												2108	0.000375604
												2109	0.000375628
												2110	0.000375652
												2111	0.000375677
												2112	0.000375701
												2113	0.000375725
												2114	0.00037575
												2115	0.000375774
												2116	0.000375798
												2117	0.000375823
												2118	0.000375847
												2119	0.000375871
												2120	0.000375896
												2121	0.00037592
												2122	0.000375944
												2123	0.000375969
												2124	0.000375993
												2125	0.000376017
												2126	0.000376041
												2127	0.000376066
												2128	0.00037609
												2129	0.000376114
												2130	0.000376138
												2131	0.000376163
												2132	0.000376187
												2133	0.000376211
												2134	0.000376235
												2135	0.00037626
												2136	0.000376284
												2137	0.000376308
												2138	0.000376332
												2139	0.000376356
												2140	0.000376381
												2141	0.000376405
												2142	0.000376429
												2143	0.000376453
												2144	0.000376477
												2145	0.000376501
												2146	0.000376526
												2147	0.00037655
												2148	0.000376574
												2149	0.000376598
												2150	0.000376622
												2151	0.000376646
												2152	0.00037667
												2153	0.000376695
												2154	0.000376719
												2155	0.000376743
												2156	0.000376767
												2157	0.000376791
												2158	0.000376815
												2159	0.000376839
												2160	0.000376863
												2161	0.000376887
												2162	0.000376911
												2163	0.000376935
												2164	0.00037696
												2165	0.000376984
												2166	0.000377008
												2167	0.000377032
												2168	0.000377056
												2169	0.00037708
												2170	0.000377104
												2171	0.000377128
												2172	0.000377152
												2173	0.000377176
												2174	0.0003772
												2175	0.000377224
												2176	0.000377248
												2177	0.000377272
												2178	0.000377296
												2179	0.00037732
												2180	0.000377344
												2181	0.000377368
												2182	0.000377392
												2183	0.000377416
												2184	0.00037744
												2185	0.000377464
												2186	0.000377488
												2187	0.000377511
												2188	0.000377535
												2189	0.000377559
												2190	0.000377583
												2191	0.000377607
												2192	0.000377631
												2193	0.000377655
												2194	0.000377679
												2195	0.000377703
												2196	0.000377727
												2197	0.000377751
												2198	0.000377774
												2199	0.000377798
												2200	0.000377822
												2201	0.000377846
												2202	0.00037787
												2203	0.000377894
												2204	0.000377918
												2205	0.000377941
												2206	0.000377965
												2207	0.000377989
												2208	0.000378013
												2209	0.000378037
												2210	0.000378061
												2211	0.000378084
												2212	0.000378108
												2213	0.000378132
												2214	0.000378156
												2215	0.000378179
												2216	0.000378203
												2217	0.000378227
												2218	0.000378251
												2219	0.000378275
												2220	0.000378298
												2221	0.000378322
												2222	0.000378346
												2223	0.00037837
												2224	0.000378393
												2225	0.000378417
												2226	0.000378441
												2227	0.000378465
												2228	0.000378488
												2229	0.000378512
												2230	0.000378536
												2231	0.000378559
												2232	0.000378583
												2233	0.000378607
												2234	0.00037863
												2235	0.000378654
												2236	0.000378678
												2237	0.000378701
												2238	0.000378725
												2239	0.000378749
												2240	0.000378772
												2241	0.000378796
												2242	0.00037882
												2243	0.000378843
												2244	0.000378867
												2245	0.000378891
												2246	0.000378914
												2247	0.000378938
												2248	0.000378961
												2249	0.000378985
												2250	0.000379009
												2251	0.000379032
												2252	0.000379056
												2253	0.000379079
												2254	0.000379103
												2255	0.000379127
												2256	0.00037915
												2257	0.000379174
												2258	0.000379197
												2259	0.000379221
												2260	0.000379244
												2261	0.000379268
												2262	0.000379291
												2263	0.000379315
												2264	0.000379339
												2265	0.000379362
												2266	0.000379386
												2267	0.000379409
												2268	0.000379433
												2269	0.000379456
												2270	0.00037948
												2271	0.000379503
												2272	0.000379527
												2273	0.00037955
												2274	0.000379574
												2275	0.000379597
												2276	0.00037962
												2277	0.000379644
												2278	0.000379667
												2279	0.000379691
												2280	0.000379714
												2281	0.000379738
												2282	0.000379761
												2283	0.000379785
												2284	0.000379808
												2285	0.000379831
												2286	0.000379855
												2287	0.000379878
												2288	0.000379902
												2289	0.000379925
												2290	0.000379948
												2291	0.000379972
												2292	0.000379995
												2293	0.000380019
												2294	0.000380042
												2295	0.000380065
												2296	0.000380089
												2297	0.000380112
												2298	0.000380135
												2299	0.000380159
												2300	0.000380182
												2301	0.000380205
												2302	0.000380229
												2303	0.000380252
												2304	0.000380275
												2305	0.000380299
												2306	0.000380322
												2307	0.000380345
												2308	0.000380369
												2309	0.000380392
												2310	0.000380415
												2311	0.000380438
												2312	0.000380462
												2313	0.000380485
												2314	0.000380508
												2315	0.000380532
												2316	0.000380555
												2317	0.000380578
												2318	0.000380601
												2319	0.000380625
												2320	0.000380648
												2321	0.000380671
												2322	0.000380694
												2323	0.000380717
												2324	0.000380741
												2325	0.000380764
												2326	0.000380787
												2327	0.00038081
												2328	0.000380834
												2329	0.000380857
												2330	0.00038088
												2331	0.000380903
												2332	0.000380926
												2333	0.000380949
												2334	0.000380973
												2335	0.000380996
												2336	0.000381019
												2337	0.000381042
												2338	0.000381065
												2339	0.000381088
												2340	0.000381111
												2341	0.000381135
												2342	0.000381158
												2343	0.000381181
												2344	0.000381204
												2345	0.000381227
												2346	0.00038125
												2347	0.000381273
												2348	0.000381296
												2349	0.000381319
												2350	0.000381343
												2351	0.000381366
												2352	0.000381389
												2353	0.000381412
												2354	0.000381435
												2355	0.000381458
												2356	0.000381481
												2357	0.000381504
												2358	0.000381527
												2359	0.00038155
												2360	0.000381573
												2361	0.000381596
												2362	0.000381619
												2363	0.000381642
												2364	0.000381665
												2365	0.000381688
												2366	0.000381711
												2367	0.000381734
												2368	0.000381757
												2369	0.00038178
												2370	0.000381803
												2371	0.000381826
												2372	0.000381849
												2373	0.000381872
												2374	0.000381895
												2375	0.000381918
												2376	0.000381941
												2377	0.000381964
												2378	0.000381987
												2379	0.00038201
												2380	0.000382033
												2381	0.000382056
												2382	0.000382079
												2383	0.000382102
												2384	0.000382125
												2385	0.000382147
												2386	0.00038217
												2387	0.000382193
												2388	0.000382216
												2389	0.000382239
												2390	0.000382262
												2391	0.000382285
												2392	0.000382308
												2393	0.000382331
												2394	0.000382353
												2395	0.000382376
												2396	0.000382399
												2397	0.000382422
[truncated: 24,154 more rows]

## Sheet: Figure4de
Figure 4d					Figure 4e
number of pages	net IO/J	number of pages expt	net IO/J expt		number of pages 100%	net IO/J 100%	number of pages expt 100%	net IO/J extp 100%
7	274.986	100	214.57		2	71312.1	400	392.5
7	273.454	128	210.871		2	71242.5
10	266.199	200	203.413		2	71054.4
10	266.043	256	200.984		2	70631.9
10	265.816	400	185.617		2	65800.6
10	265.809				3	61621.6
10	265.587				3	61607.2
10	264.501				3	59594.6
10	264.052				3	59258.3
12	259.966				4	54940.8
12	259.561				4	54176.7
12	259.254				4	53978.7
12	257.92				4	53933.4
12	257.89				5	49869.1
16	252.012				5	49846.7
17	250.807				6	44413.5
18	250.642				6	43492.3
18	250.25				7	42329.1
19	249.115				7	41584.8
20	247.897				7	41411.9
20	247.666				7	41143.1
20	246.405				7	40975.2
20	246.383				8	39166.9
21	246.196				9	36775.2
21	245.282				9	36518.9
21	243.797				9	36365.1
23	243.667				10	35305.9
25	241.558				11	33739.6
26	241.397				11	33307.9
26	241.275				12	32097.7
30	239.399				12	30300.9
30	239.313				13	29368.2
30	239.07				14	29254.9
30	238.59				14	28701.7
31	237.505				15	27521.7
34	235.607				16	26784.3
35	235.132				16	26594.2
35	235.02				17	24866.4
38	234.314				18	24738
38	232.843				18	24538.7
39	231.701				19	23545
40	231.134				21	22264.3
41	230.629				21	22242.7
48	229.293				22	21470.7
54	227.858				22	21470.7
56	227.01				22	21224.9
56	226.841				25	19134.3
60	225.19				26	18439.7
61	224.427				27	17737.4
62	224.116				30	16453.1
63	223.466				30	16152.9
63	223.347				32	15045.7
68	222.731				32	14759.5
71	222.124				35	14195.6
71	221.98				37	12882.9
72	220.822				40	12385.4
75	220.684				40	12257.8
75	219.727				43	11976.4
76	219.689				49	10736.4
76	219.082				49	10736.4
76	218.829				49	10065.4
76	218.813				53	9940.41
76	218.614				53	9894.43
79	218.53				55	9551.86
81	218.486				56	8399.55
89	218.183				64	8105.22
92	217.129				66	7478.86
92	216.992				67	6704.83
97	215.691				69	6633.51
99	214.57				72	6343.56
103	214.461				74	6304.84
112	213.427				84	6014.25
112	212.694				86	5477.91
112	212.533				91	5344.45
114	211.528				91	5344.45
124	211.088				91	5343.56
125	210.967				92	5195.99
125	210.959				93	5144.95
127	210.871				93	5144.95
133	210.731				96	5074.31
134	210.152				98	4824.76
141	210.048				108	3930.63
141	209.414				122	3806.94
154	209.305				122	3806.93
155	208.807				122	3699.92
164	208.047				124	3684.66
182	207.809				126	3670.01
188	207.651				129	3505.32
189	206.21				132	3468.03
190	204.798				132	3414.44
190	204.201				144	2876.4
209	203.413				147	2826.14
209	203.392				147	2586.43
212	202.917				168	2463.37
224	202.389				168	2463.36
240	201.942				168	2463.33
245	201.421				171	2404.04
249	200.984				175	2333.5
263	200.041				189	2078.57
273	199.561				200	1936.03
274	198.791				200	1924.42
274	197.702				205	1852.7
274	197.633				206	1851.52
274	197.439				215	1739.93
280	197.373				222	1659.99
287	196.824				229	1588.17
289	196.715				239	1488.43
290	196.413				241	1298.67
290	195.853				262	1280.38
290	195.81				262	1280.36
290	195.125				262	1268.18
290	193.792				262	1193.66
290	193.492				269	1165.89
296	193.146				281	1148.54
302	192.006				281	1148.27
339	191.609				312	997.848
339	191.384				312	989.655
340	191.245				316	968.525
340	191.114				321	946.078
342	190.771				330	910.119
344	190.583				349	825.748
344	190.052				361	777.941
345	189.87				381	705.627
357	189.225				397	664.011
357	189.183				397	663.931
362	188.898				402	657.572
367	188.039				410	633.516
367	187.733				418	600.323
389	186.937				432	579.162
396	186.654				448	549.024
401	185.617				448	546.828
503	185.499				448	546.306
538	184.95				476	486.856
538	184.722				490	465.279
538	184.506				497	427.111
622	182.74				497	427.069
628	182.311				504	419.731
651	182.04				505	418.842
655	181.997				524	416.363
656	181.909				524	416.348
656	180.845				524	416.343
658	180.775				528	351.819
671	180.135				539	345.286
689	179.591				542	343.486
740	178.791				542	343.484
742	178.175				572	340.531
748	178.038				572	339.103
751	177.713				572	338.817
759	176.955				572	337.676
760	175.972				600	307.753
760	175.909				613	290.548
765	175.709				613	290.22
768	175.192				613	289
768	174.628				616	288.169
768	174.156				641	283.464
768	173.31				658	265.755
768	172.147				688	252.055
768	172.034				688	252.054
768	171.499				688	250.775
769	171.307				688	250.181
769	170.975				688	249.346
769	170.509				718	233.002
769	170.423				724	229.433
776	170.024				726	228.099
794	169.796				748	189.486
796	169.678				787	188.694
805	169.317				802	187.346
805	168.036				802	164.013
822	167.947				802	162.105
822	167.858				806	160.998
822	167.56				821	156.862
823	167.428				854	147.385
828	166.445				854	146.93
832	166.444				854	146.789
832	166.344				854	144.973
844	166.154				869	141.418
850	165.911				871	138.545
864	165.457				882	137.453
869	164.863				900	129.94
876	164.582				900	129.188
876	164.15				900	128.19
876	164.008				909	126.705
882	163.625				909	126.09
886	163.118				913	125.638
900	162.857				922	125.044
901	162.829				926	123.061
904	162.502				926	122.973
904	162.326				955	121.819
905	162.185				955	119.344
918	162.1				963	116.029
920	161.673				966	113.855
922	160.563				966	113.08
922	160.198				966	111.104
922	159.681				990	108.526
969	159.079				990	107.672
970	158.405				1013	102.345
979	157.758				1037	101.75
983	157.598				1078	92.8504
990	156.962				1078	89.9237
992	156.182				1088	88.4114
995	155.857				1112	84.5684
995	155.587				1112	84.5084
996	155.522				1112	84.3296
999	154.623				1112	84.0333
1000	154.525				1112	84.0212
1000	154.454				1112	83.8805
1000	154.393				1116	80.9608
1000	154.262				1136	77.6163
1001	153.989				1141	76.9469
1003	153.313				1141	76.9445
1003	153.121				1178	74.5665
1003	153.068				1178	73.8979
1006	153.049				1198	73.5005
1007	152.905				1200	72.9739
1008	152.256				1202	72.9153
1008	152.117				1204	72.021
1008	151.338				1204	70.5818
1009	151.183				1241	68.2089
1009	151.034				1241	67.9748
1009	150.875				1241	65.8813
1010	150.599				1250	65.7402
1010	150.554				1255	65.5132
1010	150.056				1255	65.2969
1010	149.816				1255	63.1758
1010	149.362				1255	61.5283
1010	149.086				1277	61.1991
1010	148.604				1288	60.1468
1011	148.161				1288	60.0944
1011	147.721				1289	59.7903
1011	147.494				1289	57.4529
1011	147.416				1289	56.444
1011	146.84				1292	56.3416
1011	146.263				1292	55.9507
1014	145.855				1306	55.5852
1017	145.247				1310	54.5178
1018	144.885				1314	54.355
1018	143.851				1330	53.6187
1018	143.84				1332	53.0106
1018	142.648				1343	52.9741
1020	141.997				1343	52.5789
1028	141.51				1343	51.4755
1029	140.495				1343	51.3704
1029	140.352				1343	50.4035
1030	140.201				1343	49.8551
1030	139.9				1352	49.7954
1030	139.823				1356	49.4888
1030	139.306				1356	49.1655
1044	139.083				1366	47.1509
1058	139.034				1382	47.1252
1066	138.848				1382	46.236
1066	138.318				1388	45.3469
1066	138.205				1388	45.1396
1074	137.969				1388	44.6367
1074	137.683				1388	43.94
1082	137.23				1391	43.8925
1086	136.985				1391	43.858
1086	136.806				1401	42.731
1086	136.733				1424	42.5031
1096	136.083				1424	42.4028
1100	136.057				1424	42.3094
1107	135.981				1424	42.3018
1108	135.876				1424	41.6109
1111	135.801				1424	41.3423
1112	135.742				1425	40.9137
1113	135.568				1425	40.7523
1114	135.045				1448	40.1072
1119	134.299				1448	38.1495
1119	134.069				1450	38.1479
1119	133.422				1450	37.9054
1119	133.021				1451	37.7887
1121	132.723				1453	37.5076
1122	132.44				1471	37.0303
1123	131.812				1474	36.0109
1123	131.362				1475	35.5
1128	130.84				1481	35.1316
1129	130.689				1481	34.8567
1133	130.256				1496	33.7051
1136	129.853				1512	33.2268
1143	129.841				1528	31.162
1152	129.472				1528	30.2903
1152	129.46				1528	30.2737
1152	129.229				1531	29.931
1152	129.189				1549	29.6728
1168	129.17				1550	29.0159
1168	128.186				1553	28.989
1168	127.994				1560	28.1603
1168	127.628				1564	27.1447
1168	127.087				1564	26.8848
1172	127.044				1596	25.5621
1184	126.404				1596	24.7504
1187	125.973				1596	24.7371
1187	125.074				1598	24.2369
1196	125.051				1604	23.7837
1227	124.815				1633	23.2126
1249	123.543				1637	22.8106
1254	122.749				1638	22.5214
1254	121.535				1651	22.1715
1257	121.244				1652	22.17
1262	121.215				1652	22.0944
1263	120.969				1655	22.0104
1273	120.845				1668	21.1364
1276	120.784				1670	20.0501
1280	120.443				1670	19.4661
1280	119.676				1670	18.6796
1281	119.536				1701	18.6745
1284	119.362				1722	18.4582
1285	118.831				1722	18.4222
1289	118.798				1722	16.9598
1292	118.694				1722	15.63
1293	118.456				1723	15.0692
1297	118.398				1745	12.9958
1298	118.189				1761	12.9375
1307	117.899				1767	11.2702
1308	117.686				1780	11.2108
1308	117.075				1792	10.8187
1308	116.94				1792	10.0231
1313	116.783				1793	9.50003
1313	116.224				1815	5.6994
1313	115.234				1830	5.29941
1316	114.536				1853	5.0666
1316	114.331				1853	4.80952
1318	114.055				1853	4.56872
1318	113.703				1862	4.19073
1319	113.288				1889	3.50209
1319	113.205				1889	3.42201
1319	112.178				1901	3.05537
1323	111.475
1325	110.612
1325	110.519
1325	110.413
1325	109.737
1325	109.27
1325	109.055
1325	108.767
1325	108.52
1325	108.32
1325	107.713
1326	107.178
1327	106.938
1328	106.935
1328	106.541
1328	106.473
1333	106.47
1336	106.411
1338	106.187
1338	106.136
1346	105.741
1356	105.13
1372	104.967
1380	104.728
1386	104.724
1386	104.607
1389	104.602
1397	104.11
1397	103.884
1397	103.708
1398	103.192
1398	103.124
1398	102.211
1399	102.061
1407	101.667
1411	101.624
1416	101.17
1416	100.562
1416	100.013
1418	99.8382
1419	99.7552
1420	99.3148
1420	99.3036
1420	99.0966
1422	98.7104
1423	98.3443
1426	98.3209
1426	97.7207
1426	97.6929
1427	97.6491
1427	97.093
1427	96.9568
1427	96.6044
1427	96.4886
1428	96.4455
1432	96.2816
1432	96.2164
1434	96.0279
1436	95.0022
1436	94.8853
1439	94.65
1439	94.3074
1443	94.184
1443	93.977
1444	93.9696
1447	93.1943
1463	93.0879
1464	92.9234
1464	92.0573
1481	91.8249
1491	91.6457
1494	91.5138
1494	91.4544
1494	91.1208
1495	90.7024
1496	90.2492
1497	89.6996
1497	89.2521
1497	89.1978
1497	88.7715
1497	88.6906
1497	88.5177
1498	88.3395
1502	87.9992
1503	87.4972
1507	86.916
1508	86.6584
1508	86.3609
1512	85.9936
1512	85.8188
1519	85.5364
1521	85.1014
1521	84.8004
1521	84.605
1521	83.5868
1521	83.5811
1525	83.4677
1530	83.3572
1530	83.2206
1533	82.9784
1533	82.6557
1535	82.3072
1535	82.1237
1540	82.035
1545	82.0245
1551	81.5449
1552	81.1389
1554	81.0615
1555	80.8842
1558	80.3563
1564	79.906
1572	79.7188
1574	79.5636
1574	78.9534
1581	78.8958
1583	78.1307
1586	77.9285
1592	77.3718
1593	76.8564
1594	76.8216
1595	76.5196
1602	75.223
1604	75.1369
1605	74.9493
1606	74.7936
1609	73.7714
1611	73.3827
1611	73.2688
1611	72.8357
1616	72.8346
1618	72.6568
1619	72.3324
1619	72.1386
1619	72.0505
1619	71.9324
1619	71.0338
1621	70.8659
1622	70.6053
1624	70.2453
1625	69.9681
1626	69.8781
1633	69.6886
1633	69.3071
1633	68.7476
1633	68.5922
1633	68.3231
1634	67.5461
1635	66.8219
1645	66.752
1657	66.6472
1661	65.8724
1666	65.1606
1668	65.0473
1670	64.0032
1671	63.9207
1671	63.7868
1687	63.6729
1691	63.6109
1691	62.961
1692	62.5534
1693	62.2759
1693	61.502
1693	61.4754
1694	61.4444
1694	61.4392
1694	61.3248
1694	61.0827
1694	60.9849
1694	60.3322
1696	60.2689
1696	60.0143
1696	59.8932
1696	59.8284
1701	59.4565
1701	59.0625
1705	58.8345
1707	57.9781
1711	57.9765
1712	57.3872
1715	56.8798
1726	56.8374
1735	56.8099
1735	56.374
1757	56.1151
1757	56.0465
1757	55.2329
1758	54.9169
1758	54.3696
1758	54.3569
1758	54.2996
1758	54.0541
1759	53.7016
1760	53.1484
1761	53.1197
1761	52.4133
1761	52.0595
1767	51.9159
1768	51.442
1771	50.4703
1771	50.2748
1772	49.3892
1773	48.9144
1779	48.6513
1780	48.1541
1788	47.4851
1790	47.3872
1793	47.1833
1793	46.9616
1805	46.8404
1810	46.8271
1814	45.9593
1816	45.5052
1817	45.2977
1819	45.1599
1819	44.7258
1820	44.385
1820	44.3413
1820	44.1748
1822	44.1267
1822	44.062
1823	43.6057
1827	43.0818
1827	42.6926
1828	42.5758
1830	42.3251
1830	41.9705
1832	41.3848
1833	41.3501
1833	41.1752
1833	40.9388
1837	40.871
1839	40.756
1844	40.7246
1844	40.6716
1846	40.4508
1846	40.2149
1846	40.1179
1848	39.7458
1848	39.737
1848	39.215
1848	38.7825
1849	38.1597
1849	37.806
1849	37.6463
1849	37.1826
1849	37.0198
1849	36.4307
1849	36.4188
1849	35.9595
1851	34.8859
1852	34.4895
1853	34.4297
1855	34.1052
1856	33.8519
1857	33.844
1865	33.5405
1865	33.0053
1866	32.8417
1868	32.124
1869	31.4019
1871	31.3401
1871	30.6688
1871	30.6478
1872	30.5828
1872	29.6023
1872	29.2735
1872	28.9255
1872	28.8146
1874	27.7321
1874	27.4398
1874	27.3276
1874	26.5062
1874	25.8908
1874	24.4233
1874	24.1463
1874	24.1246
1874	23.3707
1874	23.2318
1874	23.1009
1874	23.0841
1875	22.8333
1878	22.1438
1878	20.9747
1878	20.452
1878	20.208
1881	20.119
1881	19.7497
1883	19.0931
1883	19.0198
1883	18.7823
1884	18.4383
1887	18.0543
1888	18.0163
1888	17.3894
1888	17.1935
1888	16.7874
1888	16.1091
1888	15.6394
1891	15.2228
1897	14.4193
1900	13.6725
1901	12.6407
1902	11.5306
1911	10.1916
1911	9.92603
1912	9.42454
1912	8.76682
1916	7.87821
1916	7.43294
1926	7.37621
1926	7.10368
1943	7.0312
1951	5.68568
1954	5.63036
1967	5.48883
1967	4.10635
1967	1.61653
1967	1.53441

## Sheet: Figure5ab
Figure 5a				Figure 5b
crystal write	cFe2+ (x10E17)	write efficiency		crystal erasure	cFe2+/cFe3+	erasure constant
Fe0.001:r0.19	0.319888	0.013861		Fe0.001:r0.19	0.192169	61.5109
Fe0.001:r6.01	1.70132	0.065654		Fe0.001:r6.01	6.00794	22.2871
Fe0.002:r0.19	0.635592	0.0199449		Fe0.002:r0.19	0.186445	71.0951
Fe0.002:r0.43	1.22199	0.0452756		Fe0.002:r0.43	0.432931	61.8766
Fe0.002:r0.24	0.787784	0.0270026		Fe0.002:r0.24	0.241888	50.5815
Fe0.002:r0.34	1.02609	0.0357709		Fe0.002:r0.34	0.339932	58.358
Fe0.002:r0.08	0.296344	0.0107277		Fe0.002:r0.08	0.0790619	120.927
Fe0.002:r1.44	2.38528	0.0673229		Fe0.002:r1.44	1.4375	31.2731
Fe0.005:r0.08	0.72792	0.0171758		Fe0.005:r0.08	0.0834572	147.685
Fe0.01:r0.05	0.944179	0.0285709		Fe0.01:r0.05	0.0525835	207.206
Fe0.02:r0.09	3.05856	0.0653215		Fe0.02:r0.09	0.0880378	188.948
Fe0.015:r0.04	1.17412	0.0304131		Fe0.015:r0.04	0.0432044	302.733
Fe0.03:r0.08	4.11245	0.0357012		Fe0.03:r0.08	0.078202	167.254

## Sheet: Figure5c
Figure 5c
Fe0.001:r6.01			Fe0.015:r0.04			Fe0.02:r0.09			Fe0.03:r0.08
number of pages	net IO/J		number of pages	net IO/J		number of pages	net IO/J		number of pages	net IO/J
8	306.074		7	274.986		7	295.935		12	269.726
8	303.64		7	273.454		9	288.57		12	269.622
9	300.246		10	266.199		11	284.221		12	269.505
9	300.217		10	266.043		12	281.997		12	269.367
9	300.149		10	265.816		13	279.163		13	267.525
12	295.77		10	265.809		15	278.059		15	264.791
12	295.61		10	265.587		16	277.608		17	262.411
12	293.345		10	264.501		16	276.55		20	258.117
13	292.984		10	264.052		25	270.753		21	257.586
14	292.506		12	259.966		26	269.76		22	257.56
14	292.478		12	259.561		30	265.943		22	255.618
18	288.908		12	259.254		32	265.678		24	255.198
18	288.885		12	257.92		33	265.649		25	250.084
18	286.942		12	257.89		33	265.074		25	249.354
20	286.193		16	252.012		35	263.291		28	248.193
20	286.115		17	250.807		41	262.321		28	246.077
21	285.651		18	250.642		41	261.691		31	245.642
21	284.294		18	250.25		41	261.677		32	244.964
21	284.256		19	249.115		41	260.263		33	244.912
21	284.077		20	247.897		41	259.69		35	243.469
21	283.958		20	247.666		42	259.086		41	243.452
22	281.618		20	246.405		56	257.514		41	243.365
23	281.606		20	246.383		57	254.671		41	242.328
25	281.074		21	246.196		58	254.493		44	242.019
29	279.099		21	245.282		58	253.808		44	239.993
31	278.288		21	243.797		58	253.414		44	239.163
31	277.684		23	243.667		59	251.81		46	237.964
31	277.086		25	241.558		59	250.841		55	237.809
33	273.657		26	241.397		65	250.174		55	236.656
33	273.276		26	241.275		76	249.973		55	233.822
33	273.191		30	239.399		78	249.971		56	231.539
39	272.892		30	239.313		86	247.717		56	231.177
39	270.041		30	239.07		93	244.986		59	229.477
43	269.501		30	238.59		93	244.598		60	229.037
43	269.312		31	237.505		93	244.567		61	228.676
59	267.241		34	235.607		99	243.946		62	227.927
59	266.506		35	235.132		100	243.428		62	226.37
65	266.25		35	235.02		100	241.569		66	225.26
68	265.598		38	234.314		107	241.408		66	225.055
68	263.56		38	232.843		111	240.899		66	223.382
68	263.174		39	231.701		112	240.868		68	220.003
68	260.36		40	231.134		125	240.36		70	219.116
68	257.63		41	230.629		127	239.811		70	217.854
70	257.189		48	229.293		131	238.154		72	216.903
75	257.081		54	227.858		131	236.477		80	216.801
75	255.86		56	227.01		136	236.109		82	215.799
85	255.818		56	226.841		136	233.593		85	215.378
85	254.055		60	225.19		138	233.58		85	214.998
85	252.741		61	224.427		141	232.975		85	214.778
97	250.503		62	224.116		169	232.682		85	211.94
98	250.221		63	223.466		170	230.866		86	210.833
98	247.973		63	223.347		180	230.564		89	210.569
98	246.528		68	222.731		197	230.038		89	209.914
98	246.455		71	222.124		211	228.427		91	209.147
105	246.144		71	221.98		253	228.415		91	208.389
106	244.891		72	220.822		316	227.154		91	208.027
106	244.89		75	220.684		385	227.045		91	207.458
106	242.202		75	219.727		405	225.809		91	207.187
108	242.107		76	219.689		405	225.016		92	205.569
109	240.861		76	219.082		435	224.92		95	205.212
109	240.786		76	218.829		506	223.188		97	203.079
112	237.875		76	218.813		522	222.421		98	202.903
115	236.067		76	218.614		596	220.989		109	202.846
128	236.034		79	218.53		663	220.923		115	201.143
128	234.544		81	218.486		732	220.305		118	199.903
136	231.93		89	218.183		762	219.873		120	198.441
137	230.8		92	217.129		762	219.635		122	198.405
138	230.491		92	216.992		770	219.281		122	197.983
138	228.922		97	215.691		770	218.674		124	196.654
143	228.586		99	214.57		770	217.96		127	196.23
146	227.076		103	214.461		773	217.918		129	195.737
149	224.444		112	213.427		773	217.151		132	193.498
149	223.942		112	212.694		784	215.704		141	192.671
149	222.448		112	212.533		788	215.17		148	192.146
151	221.129		114	211.528		833	214.828		150	191.486
151	221.124		124	211.088		835	214.704		152	190.121
151	220.834		125	210.967		835	214.564		154	189.641
151	220.362		125	210.959		840	214.472		154	189.317
151	220.266		127	210.871		859	214.361		154	189.143
152	219.91		133	210.731		908	211.476		155	188.655
154	219.409		134	210.152		911	209.915		162	186.887
154	218.163		141	210.048		916	209.353		166	186.368
154	218		141	209.414		916	209.33		174	184.805
154	217.617		154	209.305		926	207.782		175	184.066
154	216.467		155	208.807		926	205.085		175	183.583
155	215.967		164	208.047		926	204.947		177	183.373
155	215.524		182	207.809		934	204.743		180	183.009
157	214.119		188	207.651		934	204.007		180	182.835
158	213.463		189	206.21		938	203.785		181	182.004
158	213.455		190	204.798		938	202.855		181	181.75
160	213.208		190	204.201		940	201.662		193	181.666
164	212.373		209	203.413		941	201.517		199	180.835
164	212.176		209	203.392		942	201.456		205	178.812
165	211.196		212	202.917		946	201.403		216	178.764
166	210.801		224	202.389		946	201.336		216	178.634
169	210.56		240	201.942		949	200.8		220	177.03
171	210.41		245	201.421		950	200.379		220	176.582
171	209.435		249	200.984		957	200.342		220	175.814
173	209.267		263	200.041		964	199.745		226	175.02
173	208.648		273	199.561		970	199.651		226	174.314
173	208.369		274	198.791		970	199.644		226	173.83
179	208.128		274	197.702		970	199.51		227	173.529
179	207.443		274	197.633		970	198.866		228	173.488
181	207.268		274	197.439		972	198.776		229	173.2
182	206.948		280	197.373		972	198.313		229	172.819
182	205.551		287	196.824		980	197.312		232	172.757
182	205.288		289	196.715		1000	197.075		233	172.708
184	204.414		290	196.413		1000	197		240	172.246
184	203.777		290	195.853		1006	196.451		252	171.242
184	203.034		290	195.81		1006	196.397		259	171.03
185	201.771		290	195.125		1018	195.428		262	170.287
187	201.438		290	193.792		1023	194.839		263	170.209
187	201.077		290	193.492		1025	194.763		267	169.46
189	198.819		296	193.146		1025	194.133		268	168.964
195	197.678		302	192.006		1025	193.923		268	168.412
196	197.344		339	191.609		1029	193.848		268	166.698
196	197.103		339	191.384		1031	193.655		273	166.647
196	196.258		340	191.245		1035	193.022		273	166.462
197	194.829		340	191.114		1042	193.001		276	165.43
198	194.649		342	190.771		1042	192.462		282	164.934
199	193.324		344	190.583		1060	190.928		283	164.453
200	193.265		344	190.052		1060	190.434		283	164.215
201	193.191		345	189.87		1060	190.377		289	163.717
201	192.971		357	189.225		1060	188.989		291	163.711
202	192.138		357	189.183		1061	188.976		291	163.155
202	191.886		362	188.898		1061	188.881		291	162.339
202	190.171		367	188.039		1075	188.683		291	161.916
202	190.121		367	187.733		1075	188.677		302	160.987
204	189.462		389	186.937		1096	187.638		303	160.519
204	189.222		396	186.654		1097	186.36		303	160.46
205	188.64		401	185.617		1110	184.94		303	160.348
206	188.513		503	185.499		1110	184.539		305	159.76
208	188.502		538	184.95		1110	184.404		307	159.602
208	187.379		538	184.722		1121	184.261		309	158.513
208	187.153		538	184.506		1123	184.082		314	158.28
208	186.596		622	182.74		1134	183.616		324	158.102
210	186.066		628	182.311		1140	182.701		326	157.944
210	185.897		651	182.04		1160	180.871		340	157.541
218	185.522		655	181.997		1161	180.641		346	157.084
226	184.825		656	181.909		1163	180.098		346	157.046
227	184.274		656	180.845		1163	180.013		357	156.661
227	184.237		658	180.775		1170	178.844		363	156.583
227	183.451		671	180.135		1171	177.763		363	155.858
230	182.007		689	179.591		1175	177.515		383	154.858
231	180.787		740	178.791		1175	177.477		385	153.996
231	180.723		742	178.175		1183	176.894		387	153.516
231	178.728		748	178.038		1184	176.73		389	152.756
232	178.188		751	177.713		1199	176.523		390	151.993
232	176.92		759	176.955		1199	176.409		396	150.981
234	176.437		760	175.972		1199	175.371		396	150.952
235	175.378		760	175.909		1199	174.92		396	150.269
235	175.135		765	175.709		1199	174.716		396	149.902
236	174.952		768	175.192		1203	174.661		399	149.415
236	174.738		768	174.628		1203	174.04		399	148.742
236	174.615		768	174.156		1203	174.034		399	148.256
236	173.803		768	173.31		1203	173.374		408	148.037
236	171.963		768	172.147		1204	172.669		408	147.538
236	171.959		768	172.034		1206	172.577		430	146.732
236	171.85		768	171.499		1206	172.443		443	146.467
236	171.834		769	171.307		1209	172.434		444	145.696
236	171.083		769	170.975		1210	171.331		453	145.093
237	170.992		769	170.509		1213	170.966		470	144.694
237	170.677		769	170.423		1215	169.989		483	144.502
237	170.322		776	170.024		1219	169.581		483	144.199
237	169.895		794	169.796		1219	169.538		483	143.901
239	169.878		796	169.678		1221	169.442		489	142.844
239	168.963		805	169.317		1225	168.889		491	142.615
239	168.548		805	168.036		1227	168.85		493	141.784
240	166.887		822	167.947		1236	168.625		498	141.766
241	166.606		822	167.858		1236	167.648		499	141.694
242	166.235		822	167.56		1239	167.22		515	141.611
242	164.769		823	167.428		1239	167.155		515	140.345
242	164.681		828	166.445		1241	166.836		515	140.145
242	164.56		832	166.444		1243	166.259		516	139.795
242	164.325		832	166.344		1243	165.765		518	139.381
242	164.145		844	166.154		1249	165.624		521	139.197
242	163.928		850	165.911		1250	165.014		527	138.009
243	162.811		864	165.457		1252	164.894		541	137.514
243	161.918		869	164.863		1254	164.611		561	137.461
243	160.233		876	164.582		1254	163.857		561	136.652
243	159.567		876	164.15		1254	163.519		561	136.578
244	159.488		876	164.008		1260	161.57		562	136.533
244	158.947		882	163.625		1260	161.547		562	136.31
245	158.438		886	163.118		1261	160.887		562	136.224
245	158.315		900	162.857		1270	160.255		562	135.537
245	157.516		901	162.829		1272	160.037		565	135.236
246	157.247		904	162.502		1272	159.987		565	134.749
247	156.753		904	162.326		1285	159.881		599	134.31
250	156.643		905	162.185		1285	159.498		600	134.236
250	156.444		918	162.1		1285	159.21		600	134.203
252	154.556		920	161.673		1285	158.944		600	133.634
252	153.706		922	160.563		1288	158.61		601	133.335
252	153.585		922	160.198		1288	158.523		602	132.812
252	153.511		922	159.681		1288	158.294		604	132.214
253	153.056		969	159.079		1288	157.307		606	131.962
253	152.324		970	158.405		1292	156.549		606	131.833
253	151.659		979	157.758		1292	155.712		607	130.958
253	151.236		983	157.598		1293	155.681		621	130.867
253	151.229		990	156.962		1304	154.967		621	130.505
253	150.22		992	156.182		1307	154.743		621	129.975
254	149.514		995	155.857		1308	154.187		621	129.718
256	149.081		995	155.587		1316	153.61		623	129.291
256	148.848		996	155.522		1319	153.526		624	129.246
256	148.634		999	154.623		1322	153.203		630	128.667
256	148.515		1000	154.525		1323	153.021		635	128.231
256	148.11		1000	154.454		1323	152.506		637	127.821
263	147.571		1000	154.393		1330	152.465		640	127.614
264	147.421		1000	154.262		1331	152.285		645	127.123
266	147.374		1001	153.989		1331	151.342		646	126.926
268	146.837		1003	153.313		1331	150.902		655	126.879
268	146.606		1003	153.121		1331	150.858		655	125.766
268	146.541		1003	153.068		1331	150.782		662	125.681
268	145.981		1006	153.049		1331	150.361		662	125.652
268	145.463		1007	152.905		1331	150.337		676	125.483
268	145.393		1008	152.256		1338	150.17		676	125.067
268	145.376		1008	152.117		1342	149.775		676	124.605
269	144.821		1008	151.338		1348	149.273		682	123.753
269	144.685		1009	151.183		1356	148.973		720	123.207
269	144.669		1009	151.034		1379	148.668		732	122.682
270	144.447		1009	150.875		1379	147.733		738	122.113
270	143.872		1010	150.599		1387	146.106		738	121.88
270	143.334		1010	150.554		1389	145.729		738	121.275
271	142.566		1010	150.056		1396	145.194		738	120.655
271	142.233		1010	149.816		1397	144.775		739	120.527
272	142.097		1010	149.362		1400	144.625		740	120.207
275	141.246		1010	149.086		1402	143.974		742	120.056
276	140.543		1010	148.604		1402	143.065		744	119.761
276	140.032		1011	148.161		1414	142.483		747	119.663
276	139.904		1011	147.721		1422	141.991		748	119.446
276	139.034		1011	147.494		1439	141.411		750	119.427
276	138.619		1011	147.416		1442	140.324		751	119.146
276	138.571		1011	146.84		1505	140.024		751	119.022
277	138.193		1011	146.263		1510	140		751	118.329
277	138.087		1014	145.855		1515	139.263		751	117.211
278	137.482		1017	145.247		1517	138.721		751	116.783
279	137.442		1018	144.885		1530	138.495		751	116.476
279	136.535		1018	143.851		1530	138.016		753	115.981
279	135.823		1018	143.84		1530	137.972		753	115.899
279	134.12		1018	142.648		1530	136.863		753	114.353
281	134.06		1020	141.997		1532	136.709		755	113.799
281	133.245		1028	141.51		1532	136.451		756	113.635
281	132.86		1029	140.495		1535	136.135		775	112.303
282	132.711		1029	140.352		1538	135.849		775	111.858
282	132.086		1030	140.201		1539	135.595		813	111.18
282	132.055		1030	139.9		1539	135.223		813	110.653
282	131.844		1030	139.823		1539	134.936		825	110.447
284	131.277		1030	139.306		1539	134.077		825	110.133
284	130.772		1044	139.083		1539	133.826		863	109.486
284	130.608		1058	139.034		1540	133.629		865	108.661
286	129.695		1066	138.848		1540	133.559		865	108.357
286	129.273		1066	138.318		1557	133.241		875	108.224
287	128.687		1066	138.205		1558	132.289		879	107.381
288	128.681		1074	137.969		1559	131.937		879	106.992
289	128.576		1074	137.683		1564	131.667		883	106.959
289	128.076		1082	137.23		1568	131.62		883	106.776
289	127.275		1086	136.985		1569	131.529		883	106.437
289	127.061		1086	136.806		1570	131.03		883	106.086
293	126.721		1086	136.733		1570	130.821		884	106.049
293	126.555		1096	136.083		1571	130.721		895	106.037
293	126.183		1100	136.057		1571	129.666		899	105.869
294	125.74		1107	135.981		1575	129.531		915	105.725
294	124.848		1108	135.876		1575	129.107		941	105.38
294	124.637		1111	135.801		1575	129.004		943	105.237
294	124.563		1112	135.742		1575	128.798		947	104.944
295	124.286		1113	135.568		1576	128.242		950	104.507
296	123.167		1114	135.045		1579	128.003		952	103.873
298	122.525		1119	134.299		1582	127.824		952	103.586
299	121.739		1119	134.069		1588	127.056		953	102.151
301	121.486		1119	133.422		1588	126.502		963	101.931
301	120.579		1119	133.021		1588	126.124		964	101.458
301	120.088		1121	132.723		1607	125.933		964	101.02
302	120.003		1122	132.44		1612	125.689		965	100.736
302	119.547		1123	131.812		1644	125.551		970	100.524
303	119.254		1123	131.362		1647	125.247		970	99.9767
303	119.216		1128	130.84		1651	125.22		970	99.7816
304	119.08		1129	130.689		1654	124.948		970	99.5354
304	118.596		1133	130.256		1656	124.662		970	99.4263
304	118.251		1136	129.853		1680	123.746		973	98.7182
304	117.907		1143	129.841		1685	123.739		973	98.6024
305	117.826		1152	129.472		1685	123.69		974	98.4282
305	117.355		1152	129.46		1685	123.183		974	98.2964
305	116.977		1152	129.229		1685	123		975	98.2834
306	116.084		1152	129.189		1685	122.917		976	97.9939
306	115.643		1168	129.17		1685	122.791		979	97.49
306	114.766		1168	128.186		1685	122.779		979	97.4438
306	114.765		1168	127.994		1685	122.172		979	97.1428
306	114.738		1168	127.628		1685	121.999		979	96.5801
309	114.434		1168	127.087		1685	121.742		980	95.8604
309	114.161		1172	127.044		1707	121.491		985	95.7489
309	113.608		1184	126.404		1707	120.962		992	95.3954
309	113.018		1187	125.973		1707	120.945		994	95.3491
311	112.674		1187	125.074		1708	120.81		994	94.9513
311	112.489		1196	125.051		1708	119.322		994	94.5401
311	112.201		1227	124.815		1711	119.035		1007	94.418
311	111.119		1249	123.543		1714	119.024		1033	94.159
313	110.912		1254	122.749		1714	118.761		1033	93.9625
313	110.543		1254	121.535		1714	118.622		1037	93.6425
314	110.092		1257	121.244		1715	118.499		1039	93.5704
317	109.806		1262	121.215		1715	118.287		1041	93.4765
320	109.136		1263	120.969		1715	118.207		1042	93.4632
321	108.417		1273	120.845		1716	118.018		1050	92.2718
321	108.036		1276	120.784		1723	117.94		1050	92.1185
321	107.291		1280	120.443		1741	117.511		1051	91.9777
321	107.12		1280	119.676		1741	116.665		1056	91.1382
321	106.244		1281	119.536		1746	116.368		1071	91.017
321	106.1		1284	119.362		1747	116.006		1073	90.932
321	105.25		1285	118.831		1747	115.423		1075	90.0217
323	105.165		1289	118.798		1750	115.126		1077	89.7288
324	104.249		1292	118.694		1750	114.862		1082	89.7054
325	104.038		1293	118.456		1750	114.773		1095	89.5375
325	103.812		1297	118.398		1751	113.931		1096	89.382
325	103.756		1298	118.189		1754	113.581		1096	88.9086
327	102.944		1307	117.899		1758	113.332		1096	88.7846
328	102.582		1308	117.686		1771	113.067		1096	88.0873
329	102.481		1308	117.075		1787	112.61		1111	87.3913
329	101.734		1308	116.94		1808	112.242		1112	87.3435
329	100.811		1313	116.783		1816	112.161		1118	86.816
329	100.407		1313	116.224		1818	112.111		1118	86.0819
329	99.7728		1313	115.234		1818	112.07		1126	85.937
329	99.4867		1316	114.536		1818	112.04		1142	85.4854
329	98.5274		1316	114.331		1819	111.887		1144	84.8588
329	98.3074		1318	114.055		1824	111.215		1149	84.6529
330	97.6702		1318	113.703		1825	111.132		1151	84.379
330	97.375		1319	113.288		1826	110.981		1151	83.846
331	97.0807		1319	113.205		1826	110.589		1163	83.7439
331	97.0733		1319	112.178		1826	109.985		1163	83.4691
331	96.5026		1323	111.475		1826	109.755		1164	83.3679
331	96.4551		1325	110.612		1826	109.582		1166	82.9879
332	95.5444		1325	110.519		1826	109.397		1166	82.6836
334	95.3134		1325	110.413		1826	109.287		1168	82.0682
334	95.0921		1325	109.737		1827	109.043		1170	81.87
335	94.7924		1325	109.27		1828	108.779		1172	81.8026
335	94.2104		1325	109.055		1828	108.734		1172	81.4518
335	93.9171		1325	108.767		1828	108.72		1172	81.3996
335	93.8111		1325	108.52		1829	108.524		1172	81.1445
335	93.6214		1325	108.32		1829	108.19		1178	81.0426
335	92.8652		1325	107.713		1830	107.891		1181	81.0252
336	92.7582		1326	107.178		1831	107.884		1183	80.9518
336	92.72		1327	106.938		1833	107.701		1190	80.7558
336	92.6453		1328	106.935		1833	107.672		1202	79.7522
336	92.4823		1328	106.541		1833	107.521		1202	79.5887
336	92.1288		1328	106.473		1833	106.868		1211	79.5767
337	92.0216		1333	106.47		1833	106.776		1211	79.5143
338	92.0172		1336	106.411		1833	106.767		1211	79.4501
340	91.1235		1338	106.187		1833	106.584		1215	79.3927
340	91.0033		1338	106.136		1839	106.301		1221	79.1872
340	90.54		1346	105.741		1854	106.123		1222	78.8507
342	89.9125		1356	105.13		1855	105.727		1225	78.7752
342	89.7721		1372	104.967		1856	105.669		1231	78.5224
343	89.4806		1380	104.728		1857	105.607		1239	78.137
344	89.1903		1386	104.724		1858	104.754		1249	77.6487
344	88.3173		1386	104.607		1858	104.503		1278	77.5663
344	87.9561		1389	104.602		1858	104.38		1285	77.1812
344	87.6149		1397	104.11		1858	103.763		1286	77.1406
344	87.3766		1397	103.884		1858	103.627		1288	76.7507
344	87.1677		1397	103.708		1858	103.337		1288	75.8307
344	86.473		1398	103.192		1858	103.315		1291	75.3927
344	86.4607		1398	103.124		1862	102.713		1291	75.2465
344	85.9895		1398	102.211		1862	102.531		1293	74.1793
344	85.6291		1399	102.061		1865	102.472		1297	73.4048
344	85.0524		1407	101.667		1865	101.764		1298	73.2492
344	84.5624		1411	101.624		1866	101.411		1298	73.0867
345	84.4577		1416	101.17		1866	101.31		1299	73.03
345	84.4142		1416	100.562		1868	101.286		1299	73.0078
345	83.5952		1416	100.013		1882	101.069		1299	72.6454
345	83.4134		1418	99.8382		1882	100.558		1300	72.2599
345	82.9122		1419	99.7552		1892	100.389		1300	72.0435
345	82.462		1420	99.3148		1909	100.378		1301	71.737
346	82.066		1420	99.3036		1918	100.177		1303	71.336
346	82.0258		1420	99.0966		1926	99.6711		1306	70.9912
346	81.4879		1422	98.7104		1931	99.487		1306	70.7506
347	81.3182		1423	98.3443		1932	99.3352		1306	70.7115
348	80.888		1426	98.3209		1944	99.3023		1306	69.5642
348	80.4752		1426	97.7207		1948	99.2647		1313	69.4974
348	80.2676		1426	97.6929		1953	98.6661		1313	69.4258
349	80.1708		1427	97.6491		1953	98.5831		1316	69.2512
349	79.7095		1427	97.093		1953	98.4475		1322	69.022
349	79.3422		1427	96.9568		1953	98.3099		1322	68.9649
349	79.3052		1427	96.6044		1956	98.1653		1325	68.3229
349	78.4491		1427	96.4886		1956	98.081		1340	68.312
349	77.3923		1428	96.4455		1957	98.0593		1354	67.9078
351	76.5909		1432	96.2816		1959	97.9147		1358	67.5449
352	76.4473		1432	96.2164		1961	97.7533		1361	67.1305
352	75.1157		1434	96.0279		1961	97.7014		1361	66.6324
352	74.2028		1436	95.0022		1979	97.0036		1363	66.6219
352	74.19		1436	94.8853		1983	96.8964		1370	66.2955
352	74.0139		1439	94.65		1986	96.6507		1373	66.0801
352	73.6622		1439	94.3074		1987	96.4967		1373	65.7087
352	73.1729		1443	94.184		1987	95.6116		1373	65.5518
352	72.2749		1443	93.977		1990	93.9663		1378	65.3386
352	72.2504		1444	93.9696		1998	93.3501		1383	64.7965
352	72.1093		1447	93.1943		2001	92.4689		1385	64.4998
353	71.7771		1463	93.0879		2001	91.8968		1393	64.4885
353	71.1337		1464	92.9234		2001	91.0945		1393	64.0161
358	70.9019		1464	92.0573		2015	90.9933		1393	64.0029
358	70.6436		1481	91.8249		2018	90.3502		1402	63.4328
360	70.0706		1491	91.6457		2019	89.7051		1403	63.3968
360	69.7477		1494	91.5138		2019	89.2644		1406	62.979
362	69.4229		1494	91.4544		2019	89.2387		1406	62.7516
363	68.643		1494	91.1208		2027	89.1724		1406	62.7063
366	68.6168		1495	90.7024		2035	89.0713		1406	62.6992
366	67.8424		1496	90.2492		2036	88.3727		1406	62.6246
366	66.6225		1497	89.6996		2045	88.3129		1409	62.2645
367	66.2691		1497	89.2521		2046	88.0695		1409	62.1924
372	66.1153		1497	89.1978		2046	87.9576		1409	61.4905
372	66.1063		1497	88.7715		2064	87.6755		1409	60.9078
374	66.0257		1497	88.6906		2069	87.561		1409	60.7213
374	65.5274		1497	88.5177		2076	87.256		1409	60.0885
375	65.3907		1498	88.3395		2078	87.0745		1410	59.871
375	64.6557		1502	87.9992		2095	86.6386		1411	59.8211
380	64.0484		1503	87.4972		2111	86.6229		1412	59.6887
382	64.0273		1507	86.916		2117	86.5652		1412	59.6159
382	63.311		1508	86.6584		2118	86.2256		1418	59.2692
382	63.0783		1508	86.3609		2129	85.9444		1419	58.6401
382	62.9584		1512	85.9936		2136	85.798		1419	58.3603
382	62.3908		1512	85.8188		2136	85.7126		1419	58.1764
382	62.0609		1519	85.5364		2137	85.5577		1449	57.9062
386	60.6648		1521	85.1014		2137	85.4708		1452	57.5382
393	60.0695		1521	84.8004		2137	85.4253		1454	57.3441
393	59.979		1521	84.605		2141	85.3279		1454	57.3354
393	59.6816		1521	83.5868		2144	84.653		1454	56.2719
393	59.6319		1521	83.5811		2144	84.1045		1454	55.9415
394	59.29		1525	83.4677		2144	83.8533		1454	55.9094
403	58.7614		1530	83.3572		2144	83.4688		1454	55.0657
403	57.7747		1530	83.2206		2144	83.0844		1454	54.6516
404	57.0114		1533	82.9784		2144	83.0801		1454	54.5778
405	56.3032		1533	82.6557		2144	82.1549		1454	54.5261
405	56.2155		1535	82.3072		2144	82.0797		1454	54.407
405	56.0601		1535	82.1237		2145	81.8967		1454	54.0306
427	55.7038		1540	82.035		2145	81.1447		1454	53.9023
444	54.751		1545	82.0245		2145	80.3647		1454	53.8958
444	54.2942		1551	81.5449		2145	80.2292		1454	53.6106
444	54.0962		1552	81.1389		2145	80.099		1458	53.1361
444	53.5355		1554	81.0615		2145	79.9464		1462	52.9737
454	53.2988		1555	80.8842		2146	79.8545		1462	52.511
457	52.1766		1558	80.3563		2151	79.2824		1466	52.4776
457	51.9199		1564	79.906		2157	78.9809		1468	52.4557
459	51.7051		1572	79.7188		2172	78.7341		1471	52.0636
459	51.4163		1574	79.5636		2181	78.5844		1472	51.2435
460	51.1223		1574	78.9534		2186	78.1291		1472	51.2347
461	50.8775		1581	78.8958		2186	77.6527		1472	50.9137
461	50.2405		1583	78.1307		2186	77.3884		1476	50.5232
461	49.6357		1586	77.9285		2188	76.9274		1477	50.2544
461	49.6117		1592	77.3718		2201	76.7672		1477	49.7533
461	48.8002		1593	76.8564		2210	76.1713		1481	49.6579
461	48.7923		1594	76.8216		2210	75.3595		1481	49.3866
461	48.3963		1595	76.5196		2215	74.7603		1481	49.2481
461	47.9085		1602	75.223		2219	74.5505		1487	48.8263
461	47.7667		1604	75.1369		2219	74.1968		1488	48.3982
461	47.148		1605	74.9493		2219	73.659		1494	48.242
462	46.7056		1606	74.7936		2219	73.164		1495	47.8373
462	46.3808		1609	73.7714		2222	73.0318		1495	47.6229
462	46.2854		1611	73.3827		2223	72.8946		1507	47.3568
462	46.0762		1611	73.2688		2223	72.4624		1507	47.229
464	46.0108		1611	72.8357		2223	72.4191		1515	47.1153
464	44.9297		1616	72.8346		2231	72.1133		1516	47.0587
466	44.7835		1618	72.6568		2234	71.7239		1517	46.9906
466	44.3758		1619	72.3324		2245	71.3247		1518	46.9406
467	44.2083		1619	72.1386		2248	71.1829		1518	46.7576
467	43.4314		1619	72.0505		2248	70.6556		1518	46.6886
467	43.0571		1619	71.9324		2248	70.5519		1518	46.6508
467	42.5541		1619	71.0338		2248	70.315		1529	46.2352
467	42.1993		1621	70.8659		2248	70.0726		1535	45.8611
467	41.715		1622	70.6053		2248	69.9766		1535	45.7385
467	41.5189		1624	70.2453		2248	69.9057		1535	45.5117
467	39.9201		1625	69.9681		2249	69.7694		1540	45.4063
468	39.8062		1626	69.8781		2251	69.5		1541	45.3612
469	39.279		1633	69.6886		2255	69.0902		1553	44.9009
470	38.8535		1633	69.3071		2256	69.0887		1553	44.6713
470	37.6243		1633	68.7476		2256	69.0738		1555	44.473
470	37.5799		1633	68.5922		2258	68.925		1555	44.0747
470	36.981		1633	68.3231		2259	68.4767		1555	43.6049
470	36.227		1634	67.5461		2272	68.2041		1561	43.0734
470	34.8833		1635	66.8219		2276	67.7628		1562	43.0372
470	34.8198		1645	66.752		2276	67.7039		1562	42.9101
470	34.5002		1657	66.6472		2276	67.1842		1563	42.8058
470	33.0271		1661	65.8724		2279	67.086		1579	42.6647
470	32.4463		1666	65.1606		2288	66.3937		1582	42.5079
471	32.3275		1668	65.0473		2290	66.3578		1586	42.2351
471	32.1311		1670	64.0032		2290	66.2273		1586	42.1839
472	31.3615		1671	63.9207		2290	66.0154		1610	41.9179
473	31.3406		1671	63.7868		2291	64.7604		1610	41.1903
473	30.935		1687	63.6729		2292	64.3408		1616	41.0541
473	30.3733		1691	63.6109		2292	64.1831		1616	40.9379
473	29.989		1691	62.961		2293	63.934		1616	40.9027
473	28.699		1692	62.5534		2296	63.474		1616	40.827
475	28.5568		1693	62.2759		2297	63.2891		1616	40.7534
477	28.2848		1693	61.502		2297	63.1923		1616	40.5496
477	27.255		1693	61.4754		2297	63.1239		1616	40.4844
478	25.7674		1694	61.4444		2299	62.3943		1622	39.8256
478	25.7573		1694	61.4392		2299	62.0021		1629	39.7797
479	24.8103		1694	61.3248		2299	61.4801		1629	39.4383
479	24.236		1694	61.0827		2299	60.894		1642	39.2642
479	23.6998		1694	60.9849		2299	60.7704		1646	38.9695
479	23.5755		1694	60.3322		2299	60.6743		1647	38.8863
480	22.983		1696	60.2689		2300	60.3181		1649	38.3834
480	21.2514		1696	60.0143		2300	60.0819		1650	38.2674
480	19.8239		1696	59.8932		2300	59.9702		1652	38.028
480	19.6219		1696	59.8284		2301	59.9158		1660	37.7914
480	15.7223		1701	59.4565		2301	59.3892		1660	37.6933
481	11.4946		1701	59.0625		2302	59.2574		1662	37.6745
481	7.30092		1705	58.8345		2302	59.2517		1663	37.4756
482	7.21576		1707	57.9781		2304	59.138		1663	37.4374
484	4.14465		1711	57.9765		2306	58.7577		1663	37.2426
484	2.23836		1712	57.3872		2306	58.6896		1663	37.0207
			1715	56.8798		2306	58.3599		1663	36.7719
			1726	56.8374		2307	58.2367		1663	36.3294
			1735	56.8099		2309	58.1941		1663	36.28
			1735	56.374		2309	58.1742		1663	35.9909
			1757	56.1151		2312	57.9468		1663	35.5218
			1757	56.0465		2315	57.5549		1663	35.3407
			1757	55.2329		2316	57.2801		1663	35.0823
			1758	54.9169		2316	57.2033		1666	35.0335
			1758	54.3696		2338	56.1924		1666	34.8588
			1758	54.3569		2339	56.1782		1666	34.6519
			1758	54.2996		2342	55.8239		1667	33.5206
			1758	54.0541		2342	55.6255		1667	33.4555
			1759	53.7016		2349	55.1859		1667	32.9876
			1760	53.1484		2355	55.1762		1671	32.4886
			1761	53.1197		2358	55.0897		1671	32.427
			1761	52.4133		2358	55.0052		1671	32.1505
			1761	52.0595		2367	54.5487		1671	31.9187
			1767	51.9159		2390	54.208		1675	31.4572
			1768	51.442		2395	53.9905		1675	31.1817
			1771	50.4703		2395	53.4774		1675	30.7249
			1771	50.2748		2400	52.8274		1675	30.1916
			1772	49.3892		2420	52.6991		1675	29.9936
			1773	48.9144		2421	52.3131		1675	29.9832
			1779	48.6513		2425	52.2715		1675	29.7287
			1780	48.1541		2425	52.1492		1679	29.5546
			1788	47.4851		2427	52.1279		1680	29.3125
			1790	47.3872		2431	51.6222		1680	28.2964
			1793	47.1833		2433	51.2703		1680	28.2818
			1793	46.9616		2434	50.8547		1680	28.1803
			1805	46.8404		2434	50.6512		1680	27.6467
			1810	46.8271		2434	50.2581		1680	27.3906
			1814	45.9593		2438	49.0318		1680	27.2616
			1816	45.5052		2438	48.7448		1680	27.1709
			1817	45.2977		2438	48.1025		1681	26.4267
			1819	45.1599		2438	47.7593		1682	25.554
			1819	44.7258		2438	47.6732		1682	25.3131
			1820	44.385		2438	47.5437		1693	25.2208
			1820	44.3413		2439	47.5242		1693	25.1622
			1820	44.1748		2439	47.4361		1693	23.3262
			1822	44.1267		2439	47.332		1695	23.0815
			1822	44.062		2439	46.9902		1696	23.0388
			1823	43.6057		2442	46.705		1696	22.5816
			1827	43.0818		2442	46.2269		1697	22.3228
			1827	42.6926		2446	45.1257		1697	22.04
			1828	42.5758		2449	44.6715		1698	22.0125
			1830	42.3251		2455	44.6558		1698	21.8604
			1830	41.9705		2457	44.3815		1721	21.2466
			1832	41.3848		2457	43.9602		1728	20.6531
			1833	41.3501		2457	43.4532		1730	20.6028
			1833	41.1752		2463	43.3579		1732	19.8762
			1833	40.9388		2464	43.0988		1732	19.2408
			1837	40.871		2464	42.8322		1742	18.6818
			1839	40.756		2482	42.0139		1743	18.4423
			1844	40.7246		2482	41.5806		1749	18.3316
			1844	40.6716		2483	41.44		1752	18.0945
			1846	40.4508		2487	40.5025		1752	17.9187
			1846	40.2149		2492	40.3789		1752	17.2161
			1846	40.1179		2492	40.3512		1752	16.5396
			1848	39.7458		2498	40.1786		1752	15.8536
			1848	39.737		2499	40.0136		1752	15.5861
			1848	39.215		2508	38.7652		1752	15.5225
			1848	38.7825		2508	38.4189		1752	15.28
			1849	38.1597		2508	37.9787		1752	13.8428
			1849	37.806		2508	37.0691		1752	13.3587
			1849	37.6463		2508	37.0562		1752	11.5037
			1849	37.1826		2508	36.6997		1752	10.7451
			1849	37.0198		2510	36.4592		1752	10.4486
			1849	36.4307		2539	36.458		1752	8.96243
			1849	36.4188		2539	36.3744		1752	8.7014
			1849	35.9595		2539	36.2239		1752	8.63611
			1851	34.8859		2539	36.1724		1752	8.49414
			1852	34.4895		2539	35.8463		1752	7.96125
			1853	34.4297		2539	35.8317		1756	7.20812
			1855	34.1052		2539	34.4222		1756	5.80648
			1856	33.8519		2539	34.4117		1756	5.71869
			1857	33.844		2541	33.9286		1756	4.26
			1865	33.5405		2541	33.7262		1756	3.17675
			1865	33.0053		2541	33.2728
			1866	32.8417		2542	32.1529
			1868	32.124		2544	31.5756
			1869	31.4019		2557	31.5272
			1871	31.3401		2571	31.2984
			1871	30.6688		2573	30.5816
			1871	30.6478		2579	30.0903
			1872	30.5828		2586	29.2634
			1872	29.6023		2587	28.9719
			1872	29.2735		2593	28.5115
			1872	28.9255		2595	27.687
			1872	28.8146		2595	26.3522
			1874	27.7321		2595	25.9411
			1874	27.4398		2595	25.3541
			1874	27.3276		2595	24.7726
			1874	26.5062		2595	24.2174
			1874	25.8908		2595	24.208
			1874	24.4233		2600	23.8103
			1874	24.1463		2615	23.2439
			1874	24.1246		2625	22.6298
			1874	23.3707		2640	22.2047
			1874	23.2318		2641	21.8721
			1874	23.1009		2642	20.8382
			1874	23.0841		2642	19.2189
			1875	22.8333		2642	18.6229
			1878	22.1438		2642	17.4652
			1878	20.9747		2643	17.447
			1878	20.452		2643	17.4041
			1878	20.208		2646	16.6476
			1881	20.119		2661	15.4128
			1881	19.7497		2661	15.4075
			1883	19.0931		2661	14.5911
			1883	19.0198		2666	14.5278
			1883	18.7823		2678	14.4514
			1884	18.4383		2678	14.1111
			1887	18.0543		2678	14.0688
			1888	18.0163		2678	13.1316
			1888	17.3894		2678	12.9419
			1888	17.1935		2678	12.4949
			1888	16.7874		2678	12.1932
			1888	16.1091		2678	12.146
			1888	15.6394		2678	12.0852
			1891	15.2228		2681	11.8282
			1897	14.4193		2683	11.7241
			1900	13.6725		2685	8.58158
			1901	12.6407		2685	7.60894
			1902	11.5306		2685	7.44098
			1911	10.1916		2694	5.83869
			1911	9.92603		2701	5.19757
			1912	9.42454		2703	5.12509
			1912	8.76682		2703	5.01485
			1916	7.87821		2703	3.67848
			1916	7.43294		2706	1.75168
			1926	7.37621		2706	1.4423
			1926	7.10368
			1943	7.0312
			1951	5.68568
			1954	5.63036
			1967	5.48883
			1967	4.10635
			1967	1.61653
			1967	1.53441

## Sheet: Figure5d
Figure 5d
Fe0.001:r6.01			Fe0.015:r0.04			Fe0.02:r0.09			Fe0.03:r0.08
number of pages	net IO/J		number of pages	net IO/J		number of pages	net IO/J		number of pages	net IO/J
2	49316.7		2	71312.1		2	157944		2	123012
2	49046.2		2	71242.5		2	157939		2	113920
3	38818.8		2	71054.4		2	156515		2	113699
3	38135.7		2	70631.9		2	153819		3	90707.1
4	31235		2	65800.6		2	143158		3	90586.5
5	26868.9		3	61621.6		3	138076		3	87090.9
5	25663		3	61607.2		3	138046		3	81402.2
6	23298.2		3	59594.6		3	132678		4	77063.6
6	20953.1		3	59258.3		4	120661		4	77014
6	20847.9		4	54940.8		4	120661		4	76739
7	20127.3		4	54176.7		5	109998		4	74513.1
7	19447.5		4	53978.7		5	109996		4	71393
7	18824.5		4	53933.4		5	109912		5	65669.9
7	18810.4		5	49869.1		6	100308		5	64136
8	17877.5		5	49846.7		6	99716.8		5	64066
8	17774.2		6	44413.5		7	92794.7		5	60997.8
8	17437		6	43492.3		7	92649.3		6	57704.8
9	16532.7		7	42329.1		7	92566.4		6	57522
11	14132.2		7	41584.8		7	92267.7		6	56875.5
11	14131		7	41411.9		7	92075.2		6	56785
12	13116.3		7	41143.1		8	86365.8		7	51402.4
12	12717.1		7	40975.2		8	86334.1		7	51353.9
12	11902.7		8	39166.9		8	85741.7		7	51350.6
13	11364.5		9	36775.2		9	81154.1		7	51329.9
13	10789		9	36518.9		9	81124.9		7	51327.1
14	10034.2		9	36365.1		9	81052.6		7	49720.5
16	8788.51		10	35305.9		10	76551.9		8	46039.4
16	8775.37		11	33739.6		10	75983.6		10	38742.9
18	7792.08		11	33307.9		11	72396.1		10	37890.6
18	7792.08		12	32097.7		13	65268.7		11	36673.3
18	7792.08		12	30300.9		13	65102.4		11	36543.6
21	6727.25		13	29368.2		13	65080.1		12	33956.9
21	6719.79		14	29254.9		13	64741.7		12	32292.1
21	6719.79		14	28701.7		13	63844.5		14	30422.6
21	6447.36		15	27521.7		14	61591.4		14	29581.1
22	6330.52		16	26784.3		15	59400.8		14	29509.9
23	5669.4		16	26594.2		15	57983.4		15	27466.3
24	5571.21		17	24866.4		16	56455.7		15	27187.1
24	5569.77		18	24738		17	53929.4		15	26974.2
24	5400.75		18	24538.7		18	51699.6		17	25768.8
24	5330.18		19	23545		18	49641.8		17	25765.4
24	5194.97		21	22264.3		19	48914.4		17	25350
26	5046.93		21	22242.7		20	47186		19	24023.8
26	5046.93		22	21470.7		21	45606		19	22476.8
26	4916.86		22	21470.7		22	44855.7		19	21065.7
28	4459.89		22	21224.9		24	41896.1		22	19695.9
29	3915.76		25	19134.3		24	41852		23	18942.3
29	3915.69		26	18439.7		26	38962.6		23	18908.9
31	3855.66		27	17737.4		27	37874		23	18146
32	3691.66		30	16453.1		27	37254.3		25	18021.8
32	3308.25		30	16152.9		28	35303.1		27	16418.9
36	3127.88		32	15045.7		28	34705.6		29	15589.7
36	3117.98		32	14759.5		30	34196.8		31	14471.7
36	3115.25		35	14195.6		32	32568.5		34	13844.4
37	2961.22		37	12882.9		33	31280.1		34	13707.6
37	2961.22		40	12385.4		34	30304.5		35	13401.5
37	2961.14		40	12257.8		34	30271.2		35	13340.7
38	2879.27		43	11976.4		34	30269.5		39	12140.5
39	2725.54		49	10736.4		36	28518.6		41	11429.9
39	2573.23		49	10736.4		38	27909.2		43	10924.7
39	2573.2		49	10065.4		38	27891		43	10906.1
39	2573.2		53	9940.41		38	27073		43	10906
43	2355.83		53	9894.43		39	27039.7		44	10016.1
44	2241.46		55	9551.86		39	27022.5		46	9706.89
44	2240.06		56	8399.55		40	25072.5		46	9686.67
44	2240.06		64	8105.22		42	24916.3		47	9170.74
46	1968.98		66	7478.86		44	24031.1		52	9028.71
46	1890.38		67	6704.83		48	21893.8		55	8385.35
52	1717.8		69	6633.51		48	20857		55	8382.35
57	1616.92		72	6343.56		58	18358.2		56	8262.59
57	1616.92		74	6304.84		69	14285		58	6930.18
57	1574.94		84	6014.25		71	13908.9		61	6824.94
57	1574.81		86	5477.91		72	13599.9		66	6743.24
57	1572.3		91	5344.45		73	13180		66	6732.95
58	1532.97		91	5344.45		81	12721		66	6709.4
58	1465.73		91	5343.56		96	10326		75	5541.76
60	1386.57		92	5195.99		97	10326		76	5480.1
61	1386.12		93	5144.95		97	10326		79	5184.6
63	1375.43		93	5144.95		107	7884.15		79	5158.31
65	1227.97		96	5074.31		121	7728.95		80	5158.31
67	1227.91		98	4824.76		122	7714.83		86	4534.95
67	1227.66		108	3930.63		125	7455.09		92	4344.62
67	1201.67		122	3806.94		125	7437.83		93	4218.06
67	1197.42		122	3806.93		141	6118.81		104	3619.77
67	1191.04		122	3699.92		141	6107.71		106	3522.33
68	1139.58		124	3684.66		145	5868.07		108	3480.16
71	1077.1		126	3670.01		146	5676.68		108	3458.83
75	975.704		129	3505.32		146	5676.68		108	3458.83
75	972.635		132	3468.03		151	5368.74		110	3316.4
76	901.947		132	3414.44		152	5368.74		117	3004.68
82	901.425		144	2876.4		152	5187.24		123	2940.43
82	879.883		147	2826.14		162	5025.62		123	2927.16
82	867.755		147	2586.43		177	4461.94		124	2898.3
82	866.724		168	2463.37		177	4461.94		138	2407.67
82	864.81		168	2463.36		177	4461.93		149	2037.39
82	864.674		168	2463.33		177	4003.5		149	2037.34
82	863.266		171	2404.04		183	3891.64		151	1969.3
91	692.518		175	2333.5		190	3272.09		164	1894.95
91	692.347		189	2078.57		222	3202.93		164	1757.84
99	642.054		200	1936.03		226	2925.63		171	1581.27
99	641.406		200	1924.42		238	2765.76		187	1427.37
99	638.466		205	1852.7		252	2551.81		187	1425.58
99	638.076		206	1851.52		255	2519.73		201	1357.92
99	632.838		215	1739.93		260	2419.72		204	1339.9
101	616.781		222	1659.99		268	2091.92		204	1330.12
102	609.331		229	1588.17		269	2087.14		222	1176.92
104	576.448		239	1488.43		301	2072.72		226	1131.1
104	576.447		241	1298.67		301	2062.14		229	1131.1
110	533.683		262	1280.38		301	2062		229	1127.31
110	533.099		262	1280.36		310	1962.66		229	1102.87
110	533.092		262	1268.18		311	1957.65		231	1077.01
110	532.022		262	1193.66		335	1723.92		233	1066.97
110	528.014		269	1165.89		337	1706.69		233	1043.27
110	527.312		281	1148.54		337	1706.69		239	1036.38
112	505.858		281	1148.27		337	1706.57		242	1017.69
113	494.167		312	997.848		339	1692.12		256	945.744
115	489.481		312	989.655		341	1678.81		266	874.254
115	488.109		316	968.525		341	1678.79		266	869.017
117	460.33		321	946.078		350	1607.4		268	778.126
120	453.025		330	910.119		364	1496.19		293	730.664
121	450.301		349	825.748		364	1496.19		299	730.625
121	450.225		361	777.941		364	1395.58		299	711.01
124	431.746		381	705.627		390	1261.45		306	704.583
128	401.277		397	664.011		401	1238.64		306	704.576
128	401.253		397	663.931		403	1229.4		306	703.329
132	381.176		402	657.572		408	1199.28		322	633.747
132	380.785		410	633.516		414	1180.97		328	623.17
135	372.31		418	600.323		454	1022.57		331	610.566
135	365.068		432	579.162		459	997.545		333	595.461
140	342.83		448	549.024		460	962.912		334	575.348
140	340.083		448	546.828		474	937.083		335	563.604
143	316.936		448	546.306		483	924.303		339	560.615
147	297.185		476	486.856		487	886.918		340	560.375
153	285.915		490	465.279		499	866.541		343	532.249
155	285.461		497	427.111		508	769.711		348	525.48
155	285.35		497	427.069		547	744.545		348	524.966
155	280.954		504	419.731		547	743.938		362	518.517
155	276.098		505	418.842		547	742.624		365	490.835
155	267.926		524	416.363		556	718.841		367	481.452
159	260.615		524	416.348		585	643.551		367	478.896
164	238.856		524	416.343		608	601.693		371	478.855
164	237.993		528	351.819		608	601.498		388	467.002
166	235.858		539	345.286		608	600.222		388	466.772
170	232.568		542	343.486		635	552.95		388	466.325
170	232.32		542	343.484		635	550.869		388	465.768
170	230.972		572	340.531		635	550.425		402	440.268
170	228.332		572	339.103		658	536.582		402	429.529
174	219.325		572	338.817		697	493.737		422	400.224
175	215.108		572	337.676		720	463.691		450	363.099
177	214.974		600	307.753		723	460.849		478	324.209
177	212.069		613	290.548		731	442.666		480	324.191
177	212.067		613	290.22		731	442.616		480	324.182
177	210.731		613	289		734	439.691		480	324.008
181	203.097		616	288.169		735	438.401		480	323.509
183	201.686		641	283.464		760	415.44		480	321.091
183	197.641		658	265.755		774	383.086		480	320.91
185	191.811		688	252.055		777	358.998		480	320.806
186	188.049		688	252.054		786	329.906		480	315.382
199	173.029		688	250.775		838	318.889		480	313.436
200	170.324		688	250.181		839	318.159		480	310.342
200	168.152		688	249.346		868	294.358		497	298.886
200	164.829		718	233.002		869	293.802		502	294.101
200	164.141		724	229.433		870	292.79		502	292.036
200	161.519		726	228.099		873	289.915		503	290.619
203	157.281		748	189.486		890	283.843		522	265.9
204	154.418		787	188.694		924	276.625		522	264.04
206	150.694		802	187.346		924	275.648		554	247.741
206	149.764		802	164.013		924	274.636		557	246.578
207	146.703		802	162.105		990	245.041		557	243.34
210	145.053		806	160.998		990	244.58		561	239.952
213	138.874		821	156.862		990	244.465		561	236.796
213	138.719		854	147.385		990	244.464		563	230.897
216	138.4		854	146.93		991	243.099		581	224.035
218	138.331		854	146.789		991	242.729		581	223.589
218	137.108		854	144.973		1010	236.165		581	221.437
218	136.703		869	141.418		1010	234.189		584	220.61
220	131.13		871	138.545		1027	227.306		584	220.59
221	127.478		882	137.453		1027	227.221		586	217.394
223	126.865		900	129.94		1027	227.09		596	215.587
223	126.126		900	129.188		1034	223.746		627	194.301
225	125.558		900	128.19		1052	223.381		628	194.023
226	123.134		909	126.705		1052	222.607		629	192.163
226	121.313		909	126.09		1052	219.781		631	180.234
226	121.308		913	125.638		1076	212.8		664	174.387
228	119.973		922	125.044		1076	212.2		669	169.91
234	117.949		926	123.061		1076	212.161		670	167.777
235	116.42		926	122.973		1079	210.802		680	166.153
235	110.492		955	121.819		1097	196.659		680	165.961
247	105.882		955	119.344		1097	196.583		680	165.673
248	103.445		963	116.029		1112	189.397		680	163.291
248	103.41		966	113.855		1152	184.596		680	163.258
248	100.216		966	113.08		1152	181.663		721	149.941
248	99.8267		966	111.104		1198	173.018		721	149.555
248	97.4168		990	108.526		1198	172.991		721	148.394
251	96.8972		990	107.672		1198	171.431		722	144.865
251	96.731		1013	102.345		1198	168.646		723	143.359
252	92.7931		1037	101.75		1219	159.509		739	139.507
252	92.0629		1078	92.8504		1231	153.395		746	136.069
256	88.0064		1078	89.9237		1231	152.984		746	135.195
256	88.0064		1088	88.4114		1242	149.706		746	134.334
256	87.8722		1112	84.5684		1281	141.369		747	133.34
260	84.9425		1112	84.5084		1296	138.38		751	132.391
261	84.0225		1112	84.3296		1296	138.361		762	128.152
262	83.0983		1112	84.0333		1296	137.731		762	124.873
262	83.0953		1112	84.0212		1315	135.963		782	120.691
268	77.6177		1112	83.8805		1315	134.845		782	119.32
268	77.5905		1116	80.9608		1317	134.406		792	117.327
268	77.2159		1136	77.6163		1321	132.939		804	114.744
274	72.6818		1141	76.9469		1329	132.247		839	108.063
284	70.7933		1141	76.9445		1334	130.718		839	105.506
295	67.7423		1178	74.5665		1335	129.898		843	103.756
295	66.3043		1178	73.8979		1354	129.455		843	103.04
295	66.197		1198	73.5005		1367	128.633		843	102.859
295	65.2349		1200	72.9739		1369	126.135		878	95.905
295	63.7044		1202	72.9153		1369	124.588		878	95.6625
296	63.118		1204	72.021		1369	123.915		886	95.6428
296	61.2898		1204	70.5818		1369	120.902		895	95.6049
296	60.8034		1241	68.2089		1376	118.349		897	95.2957
296	60.5158		1241	67.9748		1408	115.833		897	94.6305
298	60.1774		1241	65.8813		1408	115.098		899	94.547
299	58.4224		1250	65.7402		1411	113.746		899	93.1142
299	57.9994		1255	65.5132		1423	113.385		899	93.0891
299	57.9693		1255	65.2969		1423	111.44		899	91.878
299	57.2644		1255	63.1758		1438	111.381		899	91.7227
299	56.505		1255	61.5283		1438	110.983		900	91.1584
299	56.2541		1277	61.1991		1452	104.708		903	91.0115
299	55.8371		1288	60.1468		1482	101.93		903	90.2122
299	55.273		1288	60.0944		1482	99.6585		903	87.7854
302	54.4363		1289	59.7903		1550	96.7287		903	87.7514
304	52.5341		1289	57.4529		1551	95.4154		918	83.2901
304	52.2		1289	56.444		1551	94.2566		919	82.4081
306	49.9458		1292	56.3416		1551	93.1363		923	82.0558
306	48.8651		1292	55.9507		1551	92.8916		932	81.0661
324	46.8695		1306	55.5852		1551	90.729		967	77.6213
325	46.8129		1310	54.5178		1564	88.6734		969	76.2809
325	46.6754		1314	54.355		1612	86.2614		969	73.9812
326	45.6282		1330	53.6187		1647	81.8558		969	72.407
326	44.8277		1332	53.0106		1647	81.7292		979	72.1102
326	41.4835		1343	52.9741		1647	80.5377		979	71.2872
326	39.6776		1343	52.5789		1650	80.419		979	71.2732
326	39.3836		1343	51.4755		1657	78.6501		994	66.9809
334	38.2385		1343	51.3704		1660	76.0433		994	65.4544
339	38.2026		1343	50.4035		1670	73.3128		1048	64.0787
339	36.3418		1343	49.8551		1670	73.2718		1055	63.9484
339	34.6277		1352	49.7954		1685	70.7981		1057	63.887
342	33.8162		1356	49.4888		1717	69.001		1058	63.8502
343	30.7527		1356	49.1655		1728	67.9732		1059	62.2876
345	30.3248		1366	47.1509		1728	66.9383		1059	61.3075
350	30.2189		1382	47.1252		1728	66.3609		1059	60.8149
350	29.2485		1382	46.236		1754	65.7234		1059	60.2249
350	28.9719		1388	45.3469		1771	65.5436		1059	58.1474
350	27.8216		1388	45.1396		1779	65.4121		1060	55.6746
360	26.9746		1388	44.6367		1779	65.3569		1068	55.6641
368	26.0527		1388	43.94		1779	65.3066		1084	54.9233
371	26.0208		1391	43.8925		1779	64.2511		1126	51.0187
371	24.4989		1391	43.858		1779	63.1412		1149	49.6928
371	24.032		1401	42.731		1779	60.9768		1151	49.5106
371	23.1318		1424	42.5031		1779	59.5718		1155	49.2865
371	23.1272		1424	42.4028		1797	59.5658		1163	48.4045
371	20.7246		1424	42.3094		1819	57.9155		1168	48.3621
371	20.5593		1424	42.3018		1850	55.8568		1168	46.3088
371	20.5542		1424	41.6109		1875	55.8346		1168	46.2687
371	20.4858		1424	41.3423		1879	55.0572		1168	45.1112
376	20.0118		1425	40.9137		1888	54.0183		1171	44.7719
384	19.57		1425	40.7523		1891	53.6805		1171	43.8437
384	18.6233		1448	40.1072		1891	53.6026		1178	43.7317
384	17.2584		1448	38.1495		1891	52.4903		1181	42.8349
386	16.7522		1450	38.1479		1891	52.2728		1181	42.2912
388	15.7397		1450	37.9054		1894	51.2543		1181	41.9495
390	15.738		1451	37.7887		1901	51.0653		1181	41.4504
399	13.4509		1453	37.5076		1915	50.1775		1190	41.2256
399	13.0471		1471	37.0303		1937	49.0131		1211	37.4778
399	13.0228		1474	36.0109		1940	48.8348		1222	36.6903
400	12.4369		1475	35.5		1942	48.8285		1243	36.6099
408	12.2568		1481	35.1316		1942	48.8261		1248	36.3906
412	11.8497		1481	34.8567		1942	46.7477		1259	35.9387
412	11.7014		1496	33.7051		1942	45.1539		1259	35.5435
412	11.3463		1512	33.2268		1942	44.5872		1259	33.1967
412	11.3321		1528	31.162		1942	43.7465		1259	32.5468
412	9.99752		1528	30.2903		2002	40.2297		1259	32.2788
420	9.99689		1528	30.2737		2002	40.2259		1262	32.1379
420	9.99673		1531	29.931		2002	40.2251		1262	31.6926
421	9.9963		1549	29.6728		2002	38.3181		1278	30.643
421	9.77114		1550	29.0159		2003	38.2436		1344	30.2198
421	9.72377		1553	28.989		2026	38.101		1344	28.8416
421	9.16296		1560	28.1603		2026	36.6925		1347	28.1243
422	8.92068		1564	27.1447		2026	36.4894		1351	27.2675
422	7.74597		1564	26.8848		2026	35.6134		1352	26.9114
434	7.11582		1596	25.5621		2026	34.5875		1356	26.7058
438	7.09613		1596	24.7504		2026	34.4266		1356	26.6781
442	6.39905		1596	24.7371		2026	34.176		1356	26.6177
442	5.78387		1598	24.2369		2030	34.1283		1356	24.6513
442	5.75742		1604	23.7837		2073	33.9134		1362	24.4942
442	5.26365		1633	23.2126		2073	33.9103		1375	24.3868
442	4.45942		1637	22.8106		2073	33.8994		1404	24.1976
455	2.22121		1638	22.5214		2073	33.8734		1417	23.1294
464	1.83829		1651	22.1715		2073	33.0308		1419	22.3199
464	1.69875		1652	22.17		2074	32.3573		1419	22.3198
464	1.52089		1652	22.0944		2074	31.9273		1419	22.267
			1655	22.0104		2076	31.4267		1419	21.6345
			1668	21.1364		2097	30.5399		1420	21.3738
			1670	20.0501		2108	29.6428		1420	21.3033
			1670	19.4661		2175	28.5395		1420	20.8033
			1670	18.6796		2213	27.9331		1420	19.7238
			1701	18.6745		2218	27.1477		1420	19.6607
			1722	18.4582		2230	25.501		1424	19.1786
			1722	18.4222		2230	25.3513		1437	19.1371
			1722	16.9598		2235	24.6953		1476	17.9596
			1722	15.63		2235	24.5356		1481	17.9435
			1723	15.0692		2285	24.113		1481	17.9243
			1745	12.9958		2285	23.935		1481	17.8499
			1761	12.9375		2285	23.7139		1492	16.1188
			1767	11.2702		2285	23.4961		1492	16.0292
			1780	11.2108		2287	23.2139		1492	15.0668
			1792	10.8187		2288	23.1942		1492	15.0596
			1792	10.0231		2297	23.1388		1492	14.596
			1793	9.50003		2304	22.6975		1492	14.3194
			1815	5.6994		2309	21.9446		1513	14.2559
			1830	5.29941		2309	21.1525		1526	13.5783
			1853	5.0666		2309	21.1232		1527	13.49
			1853	4.80952		2309	20.3294		1527	13.2987
			1853	4.56872		2309	19.5888		1527	13.2984
			1862	4.19073		2309	19.4238		1528	13.2888
			1889	3.50209		2334	19.2396		1536	12.9111
			1889	3.42201		2339	18.8201		1551	12.6304
			1901	3.05537		2343	18.7175		1551	12.4909
						2347	18.6684		1551	11.9394
						2348	18.3996		1551	11.9344
						2364	17.4912		1551	11.7988
						2364	16.8528		1551	11.5066
						2364	16.8511		1552	10.4817
						2372	16.2434		1552	10.4127
						2379	15.9392		1552	10.3414
						2379	15.6161		1552	10.2655
						2379	15.6156		1560	10.1131
						2379	15.4742		1603	8.0391
						2379	15.4736		1636	7.89215
						2574	10.9869		1636	6.71181
						2574	10.4446		1637	5.44271
						2574	9.81356		1637	5.35312
						2574	9.05731		1637	5.33951
						2574	8.73381		1637	5.01436
						2574	7.93759		1642	4.89764
						2574	7.66584		1647	4.25219
						2574	6.69991		1649	4.06473
						2585	6.69643		1649	4.05501
						2585	6.3732		1649	3.91564
						2595	5.98913		1649	3.84535
						2629	4.89459		1649	3.84174
						2629	3.79918		1651	3.83428
						2629	3.68739		1720	2.56008
						2630	3.66209		1720	2.40395
						2630	3.65589		1722	2.28549
						2631	3.63389		1722	2.24959
									1722	2.14239
									1722	1.31317

## Sheet: Figure5e
Figure 5e
doping of Fe (mol%)	pages at 100 net IO/J		doping of Fe (mol%) 50% expt	pages at 100 net IO/J 50% expt	doping of Fe (mol%) 100% expt	pages at 100 net IO/J 100% expt	doping of Fe (mol%) 50% expt n	pages at 100 net IO/J 50% expt n	doping of Fe (mol%) 100% expt n	pages at 100 net IO/J 100% expt n
0.00105	128.353		0.00105	329	0.00105	248	0.015	1212	0.015	1133
0.00154444	149.298		0.01	727	0.01	932	0.03	831	0.03	766
0.00203889	170.242		0.02	1926	0.02	1482
0.00253333	191.187
0.00302778	212.131
0.00352222	233.075
0.00401667	254.02
0.00451111	274.964
0.00500556	295.909
0.0055	316.853
0.00599444	337.797
0.00648889	358.742
0.00698333	379.686
0.00747778	400.631
0.00797222	421.575
0.00846667	442.52
0.00896111	463.464
0.00945556	484.408
0.00995	505.353
0.0104444	526.297
0.0109389	547.242
0.0114333	568.186
0.0119278	589.13
0.0124222	610.075
0.0129167	631.019
0.0134111	651.964
0.0139056	672.908
0.0144	693.853
0.0148944	714.797
0.0153889	735.741
0.0158833	756.686
0.0163778	777.63
0.0168722	798.575
0.0173667	819.519
0.0178611	840.463
0.0183556	861.408
0.01885	882.352
0.0193444	903.297
0.0198389	924.241
0.0203333	945.185
0.0208278	966.13
0.0213222	987.074
0.0218167	1008.02
0.0223111	1028.96
0.0228056	1049.91
0.0233	1070.85
0.0237944	1091.8
0.0242889	1112.74
0.0247833	1133.69
0.0252778	1154.63
0.0257722	1175.57
0.0262667	1196.52
0.0267611	1217.46
0.0272556	1238.41
0.02775	1259.35
0.0282444	1280.3
0.0287389	1301.24
0.0292333	1322.18
0.0297278	1343.13
0.0302222	1364.07
0.0307167	1385.02
0.0312111	1405.96
0.0317056	1426.91
0.0322	1447.85
0.0326944	1468.8
0.0331889	1489.74
0.0336833	1510.68
0.0341778	1531.63
0.0346722	1552.57
0.0351667	1573.52
0.0356611	1594.46
0.0361556	1615.41
0.03665	1636.35
0.0371444	1657.3
0.0376389	1678.24
0.0381333	1699.18
0.0386278	1720.13
0.0391222	1741.07
0.0396167	1762.02
0.0401111	1782.96
0.0406056	1803.91
0.0411	1824.85
0.0415944	1845.8
0.0420889	1866.74
0.0425833	1887.68
0.0430778	1908.63
0.0435722	1929.57
0.0440667	1950.52
0.0445611	1971.46
0.0450556	1992.41
0.04555	2013.35
0.0460444	2034.3
0.0465389	2055.24
0.0470333	2076.18
0.0475278	2097.13
0.0480222	2118.07
0.0485167	2139.02
0.0490111	2159.96
0.0495056	2180.91
0.05	2201.85

## Sheet: Figure5f
Figure 5f
RF4-Xu2022		ScRuFe-3-Dai2018		Fe0.03:r0.09, 90deg
number of pages	net IO/J	number of pages	net IO/J	number of pages experiment	net IO/J experiment
16	3305.49	15	349.973	6	252.217
17	3300.15	19	346.463	6	247.965
21	3270.5	19	346.425	7	245.579
22	3265.08	19	345.176	8	243.453
26	3241.36	25	341.7	8	242.908
28	3230.94	36	339.942	8	242.674
35	3213.79	70	335.198	8	242.434
35	3213.31	73	334.816	8	241.012
41	3205.24	81	334.379	8	234.873
43	3202.6	81	333.247	8	234.455
50	3189.35	104	330.742	16	231.943
53	3173.86	113	330.735	16	231.719
59	3169.8	154	330.447	16	231.701
59	3138.76	155	328.926	16	231.474
65	3132.94	155	327.612	16	230.134
76	3125.16	163	326.65	17	227.963
101	3124.82	211	326.597	21	227.856
101	3124.06	221	325.767	22	227.19
110	3105.47	230	324.758	22	226.397
112	3098.29	234	324.205	25	225.897
121	3089.03	254	324.186	31	225.009
136	3082.6	279	324.173	33	224.336
142	3076.84	282	324.028	34	223.891
145	3064.98	291	322.838	40	223.681
160	3064.77	293	322.615	43	222.357
160	3055.81	295	321.849	54	221.167
164	3051.58	305	321.38	56	220.75
170	3034.73	359	321.12	70	220.599
182	3019.19	371	318.967	80	220.226
182	3018.29	391	318.504	83	220.161
182	3002.86	391	318.281	83	219.562
182	2994.26	429	318.183	84	219.356
187	2990.35	429	317.156	87	219.174
204	2974.68	440	317.054	106	218.623
220	2966.26	445	317.015	110	218.515
253	2957.82	447	315.997	118	217.699
255	2953.07	468	315.582	118	217.433
263	2949.07	479	315.022	118	215.595
294	2938.63	486	314.307	193	215.298
308	2932.78	486	314.189	256	214.673
308	2931.29	505	313.627	386	213.562
309	2924.52	517	313.084	447	212.519
322	2907.08	517	312.527	475	212.112
322	2890.94	545	311.208	485	211.941
331	2889.84	576	311.176	485	211.629
346	2885.44	587	309.89	487	211.422
354	2875.08	587	309.54	489	211.191
358	2859.93	589	306.719	500	210.883
363	2853.4	600	306.666	504	210.497
366	2848.83	621	306.076	504	210.164
385	2838.94	627	305.219	504	210.121
406	2825.37	647	304.177	504	209.277
407	2822.77	659	303.2	504	208.782
432	2822.49	684	302.791	506	207.865
433	2822.46	684	302.307	516	207.49
437	2816.44	696	301.886	542	207.484
442	2808.06	697	300.982	546	206.882
455	2806.07	697	300.544	552	206.738
492	2790.65	722	298.857	577	206.411
508	2788.21	767	298.835	628	206.274
508	2781.68	794	298.491	652	205.386
511	2759.99	812	298.363	657	205.262
545	2757.93	818	297.577	665	205.185
558	2741.97	818	296.363	675	204.669
561	2739.88	818	294.997	683	204.493
568	2724.3	818	294.763	686	204.212
571	2719.15	848	293.91	686	203.51
599	2717.31	895	293.318	686	202.615
610	2692.07	912	293.276	688	202.278
612	2683.49	976	291.564	703	201.57
616	2679.43	1005	290.548	708	201.381
616	2667.69	1008	289.823	727	200.532
616	2665.91	1016	289.771	749	199.019
616	2656.19	1021	288.716	749	198.099
616	2656.08	1025	288.281	755	197.563
628	2655.79	1026	287.813	755	197.133
628	2640.64	1036	287.492	762	196.805
628	2640.51	1046	287.445	770	195.644
639	2636.3	1064	286.625	770	195.362
648	2627.72	1067	286.338	770	195.211
654	2620.64	1068	286.267	770	194.001
664	2615.82	1068	285.713	786	193.863
664	2593.79	1068	285.614	823	193.111
664	2589.95	1069	285.287	830	191.593
670	2583.17	1089	284.183	830	191.567
683	2579.48	1144	283.023	830	191.465
684	2576.97	1216	282.592	830	190.994
698	2565.55	1216	282.289	830	190.644
741	2563.08	1234	280.922	840	190.563
751	2558.13	1234	280.271	844	189.696
764	2549.5	1234	280.095	859	189.424
790	2535.37	1234	279.8	866	189.114
790	2534.09	1234	278.441	867	188.092
791	2530.73	1234	278.291	897	187.576
791	2521.12	1234	278.164	897	187.514
794	2498.08	1234	277.357	902	186.731
803	2497.07	1264	276.957	904	186.088
822	2494.68	1264	276.254	911	185.962
852	2487.64	1264	275.955	911	185.775
859	2476.7	1279	275.034	911	185.355
863	2469.27	1285	274.492	918	184.851
870	2450.38	1321	274.253	931	184.374
878	2446.51	1325	273.13	931	183.956
901	2432.08	1325	272.326	934	183.868
901	2427.58	1326	271.959	953	183.844
908	2409.37	1345	271.878	961	183.28
910	2399.35	1369	271.253	964	182.862
918	2389.56	1405	270.644	971	182.671
922	2381.56	1433	270.231	982	182.173
937	2379.73	1451	269.564	982	181.954
952	2375.82	1529	269.154	985	181.486
957	2347.85	1538	269.071	988	181.298
957	2341.36	1540	268.371	1010	180.947
998	2312.59	1549	267.717	1010	180.535
1007	2309.65	1553	267.269	1014	179.847
1025	2309.01	1553	266.738	1015	179.262
1042	2297.17	1553	266.523	1035	179.202
1055	2295.81	1553	266.42	1035	179.134
1066	2292.15	1553	265.848	1036	179.073
1071	2278.75	1556	265.093	1038	178.647
1093	2276	1570	264.525	1040	178.369
1108	2265.89	1570	264.519	1040	178.224
1108	2264.3	1578	263.68	1049	177.834
1108	2263.34	1578	263.3	1059	177.803
1109	2248.63	1578	262.852	1065	177.753
1116	2241.79	1581	262.715	1069	177.595
1119	2231.17	1581	262.196	1072	177.33
1119	2226.61	1596	261.851	1072	177.222
1119	2224.13	1612	260.512	1075	176.513
1119	2218	1612	259.604	1077	176.026
1124	2211.89	1621	259.27	1078	174.823
1145	2211.69	1623	259.235	1079	174.173
1159	2211.41	1645	258.5	1079	174.055
1178	2209.67	1651	258.443	1083	173.58
1186	2201.45	1663	257.999	1084	173.44
1186	2197.91	1663	256.569	1084	173.38
1192	2192.33	1680	255.516	1084	173.06
1192	2177.92	1697	255.397	1090	172.384
1212	2175.39	1697	254.966	1107	171.641
1212	2172.92	1712	254.71	1120	171.273
1221	2171.89	1712	254.12	1120	170.77
1226	2160.6	1723	254.057	1121	170.722
1258	2159.06	1757	253.128	1130	170.191
1273	2157.06	1791	252.055	1133	169.902
1274	2141.62	1796	249.948	1144	169.054
1279	2128.87	1831	249.192	1144	168.333
1279	2126.97	1843	249.016	1158	168.164
1279	2126.93	1874	248.681	1158	168.158
1279	2123.98	1915	248.472	1158	166.541
1279	2112.23	1915	248.386	1159	166.523
1279	2111.53	1918	246.421	1159	166.383
1279	2111.23	1922	246.352	1174	165.369
1279	2110.43	1923	245.355	1182	165.183
1288	2095.82	1934	245.054	1182	165.048
1291	2081.18	1951	244.67	1183	164.665
1302	2077.25	1951	244.222	1185	164.068
1314	2065.63	1951	244.004	1186	163.776
1333	2065.47	1956	243.13	1186	163.05
1336	2057.92	1957	242.718	1196	162.515
1336	2056.02	1977	242.051	1197	162.301
1336	2054.92	1977	242.016	1197	161.672
1336	2049.29	1987	241.985	1197	161.554
1336	2044.97	2012	241.586	1201	161.512
1336	2040.11	2022	241.497	1214	160.89
1336	2030.12	2048	240.638	1214	160.825
1336	2029.99	2053	240.309	1215	160.406
1346	2027.94	2053	239.95	1220	159.134
1421	2023.31	2065	239.873	1220	158.475
1462	2010.25	2085	239.149	1236	158.046
1471	1985.66	2085	238.466	1236	157.327
1481	1982.71	2085	238.079	1236	156.862
1483	1969.63	2100	237.966	1246	156.328
1568	1953.76	2149	237.81	1246	156.31
1605	1938.28	2161	236.475	1251	156.083
1605	1915.67	2168	236.015	1252	155.63
1605	1915.12	2168	235.833	1257	155.023
1605	1902.67	2178	235.588	1269	154.696
1639	1892.36	2179	235.225	1274	154.655
1639	1888.79	2185	235.151	1294	154.354
1640	1884.58	2185	234.445	1294	154.282
1640	1882.28	2206	233.087	1295	154.252
1640	1870.14	2229	232.846	1296	153.914
1640	1865.8	2230	232.607	1296	153.518
1645	1865.4	2230	232.482	1299	153.142
1645	1860.58	2230	232.178	1305	152.789
1645	1858.38	2231	231.574	1310	152.043
1657	1845.19	2238	231.29	1314	151.999
1693	1841.7	2252	230.387	1317	151.952
1707	1837.09	2271	229.533	1323	151.895
1709	1826.94	2281	229.451	1339	151.545
1711	1812.2	2281	228.772	1361	150.637
1734	1801.37	2282	227.906	1361	150.127
1734	1788.1	2339	227.135	1362	149.501
1739	1788	2347	226.602	1376	149.379
1739	1787.23	2347	226.021	1382	147.921
1739	1787.02	2347	225.686	1387	147.833
1748	1777.3	2347	225.373	1414	147.339
1768	1769.79	2347	225.09	1426	147.297
1792	1764.37	2347	224.856	1446	146.594
1796	1757.75	2347	223.896	1446	145.909
1796	1752.78	2352	223.877	1446	145.821
1796	1746.86	2352	223.201	1457	145.017
1796	1742.76	2364	222.622	1458	144.102
1796	1739.32	2404	221.887	1459	143.802
1796	1731.06	2452	220.369	1461	143.796
1796	1725.04	2472	219.296	1462	143.314
1800	1722.81	2472	219.241	1463	143.129
1809	1721.26	2478	218.78	1463	142.949
1809	1703.17	2482	217.887	1474	142.786
1810	1700.17	2508	216.873	1475	142.559
1819	1696.78	2524	216.754	1475	142.253
1894	1688.24	2568	216.125	1475	141.411
1894	1679.52	2578	215.908	1487	141.057
1905	1674.05	2578	214.682	1489	140.937
1909	1665.71	2578	214.104	1491	140.479
1909	1653.25	2578	213.689	1492	140.45
1911	1649.54	2578	213.091	1495	139.681
1934	1648.09	2583	212.598	1504	139.221
1943	1638.3	2631	212.543	1504	139.179
1952	1630.46	2648	212.198	1504	138.97
1966	1617.51	2651	211.636	1504	138.728
1966	1605.29	2658	211.203	1508	138.71
1969	1595.28	2672	210.65	1508	138.554
1971	1593.79	2692	210.574	1508	138.16
1978	1591.67	2693	209.948	1516	138.062
1978	1591.2	2693	209.506	1516	137.852
1978	1589.6	2695	209.376	1516	137.198
1978	1589.23	2702	207.448	1516	137.156
1978	1585.06	2731	206.995	1516	136.955
1978	1581.37	2773	206.511	1517	136.416
1978	1575.01	2773	206.163	1529	136.105
1978	1566.2	2791	206.15	1530	136.019
1978	1558.12	2795	205.222	1539	135.453
1978	1546.72	2795	205.052	1540	134.953
1981	1545.83	2877	204.276	1564	134.604
1983	1542.17	2881	202.937	1569	134.249
1985	1534.45	2906	201.094	1571	134.162
1986	1520.08	2978	200.942	1572	133.803
1989	1518.19	3017	200.395	1589	133.144
2003	1508.5	3063	199.372	1589	132.761
2003	1496.07	3095	199.363	1597	132.207
2016	1483.01	3165	197.764	1608	131.53
2049	1482.81	3194	197.365	1614	131.127
2055	1474.61	3197	196.565	1628	131.03
2090	1462.42	3235	196.479	1628	130.116
2104	1453.52	3238	195.144	1632	129.913
2104	1447.66	3238	194.476	1632	129.879
2104	1436.71	3239	194.35	1642	129.629
2113	1434.13	3241	193.723	1645	129.503
2116	1427.24	3243	193.196	1646	128.424
2116	1424.77	3247	192.076	1646	128.013
2125	1421.95	3247	192.02	1663	127.376
2163	1421.4	3260	191.975	1669	127.132
2179	1407.7	3285	191.403	1673	126.306
2198	1400.39	3302	190.821	1685	126.304
2205	1392.52	3302	190.817	1685	126.21
2257	1385.1	3302	190.68	1685	126.029
2263	1383.4	3302	190.423	1685	125.616
2283	1382.23	3302	190.056	1685	124.988
2283	1377.5	3302	188.999	1685	124.938
2283	1372.47	3302	188.409	1685	124.417
2283	1367.97	3302	188.329	1685	123.957
2283	1367.54	3318	188.252	1685	123.795
2283	1363.92	3336	188.137	1685	123.667
2285	1357.34	3337	187.894	1690	123.112
2286	1347.01	3367	186.379	1691	122.596
2297	1340.3	3399	185.106	1701	122.208
2305	1337.26	3420	184.589	1706	121.484
2334	1321.12	3425	184.346	1706	120.969
2334	1320.79	3435	182.292	1710	120.957
2338	1310.26	3435	182.209	1712	120.548
2338	1304.11	3435	181.918	1713	120.404
2346	1298.49	3435	181.532	1722	119.729
2371	1297.12	3440	181.333	1771	119.24
2382	1289.98	3441	181.031	1771	119.182
2458	1289.02	3446	180.312	1773	118.297
2461	1283.39	3467	180.125	1774	118.131
2480	1268.31	3476	179.195	1782	117.9
2480	1246.07	3478	178.503	1791	117.842
2480	1243.13	3484	178.213	1793	117.775
2480	1226.82	3484	177.895	1794	117.383
2485	1224.16	3484	176.589	1794	117.304
2514	1220.54	3484	176.562	1804	117.109
2574	1204.38	3484	176.459	1814	116.633
2590	1202.28	3491	176.136	1814	116.38
2590	1201.08	3492	176.053	1815	116.215
2606	1188.38	3502	176.033	1822	116.213
2607	1187.67	3513	175.64	1827	115.374
2607	1181.01	3547	175.607	1828	114.903
2607	1176.95	3581	175.436	1829	114.171
2607	1172.52	3581	175.332	1830	114.072
2607	1162.3	3607	175.007	1830	114.022
2607	1157.4	3620	174.842	1830	113.772
2607	1144.22	3620	174.002	1830	112.849
2607	1132.36	3620	173.624	1842	111.914
2607	1118.95	3624	173.207	1848	111.551
2614	1114.99	3624	172.347	1853	111.495
2690	1104.43	3632	172.192	1892	111.413
2690	1102.08	3632	171.862	1893	111.411
2693	1092.39	3632	171.553	1904	110.912
2700	1091.31	3632	171.258	1904	110.381
2704	1090.41	3632	170.699	1904	109.904
2706	1088.22	3640	170.692	1904	109.736
2706	1085.12	3641	169.643	1904	109.457
2706	1072.44	3648	169.363	1904	109.093
2706	1066.85	3656	168.882	1906	108.256
2706	1058.56	3662	168.777	1906	108.168
2708	1049.81	3664	168.335	1906	107.879
2712	1047.12	3664	167.398	1908	107.161
2712	1042.55	3668	167.117	1916	106.186
2712	1040.96	3677	166.07	1916	106.094
2712	1031.58	3685	165.547	1931	105.083
2714	1031.36	3711	164.96	1931	104.734
2719	1027.53	3751	164.347	1931	103.722
2719	1022.79	3814	163.092	1950	103.611
2719	1020.96	3820	163.025	1962	103.111
2719	1015.17	3833	162.236	1970	102.157
2722	1007.79	3833	162.023	1975	101.604
2723	989.868	3893	161.521	1975	101.507
2726	985.54	3916	161.116	1976	100.493
2726	984.865	3923	160.839	1976	100.479
2772	982.834	3923	160.694	1976	99.8294
2797	976.624	3923	160.296	1979	99.1074
2822	969.059	3945	160.193	1984	98.5959
2830	967.349	3960	160.075	1984	97.8395
2841	966.016	3965	159.746	1984	97.2751
2844	964.52	4026	159.334	1984	97.2726
2845	953.763	4037	157.868	1990	96.435
2866	943.393	4046	157.666	1994	96.3571
2866	940.141	4070	156.874	2002	96.2711
2866	932.279	4071	155.27	2005	95.2866
2867	930.992	4120	155.198	2016	94.5933
2867	924.812	4124	154.391	2017	93.827
2867	924.527	4149	153.653	2023	93.8241
2867	924.381	4165	152.6	2023	93.6303
2867	921.964	4173	152.154	2028	93.3173
2867	921.514	4220	151.822	2036	93.0116
2867	915.156	4284	151.237	2037	92.7267
2879	915.142	4335	151.091	2061	92.6398
2886	905.664	4342	151.059	2073	92.5504
2886	902.953	4362	150.813	2076	92.1345
2886	887.899	4365	150.729	2077	91.3023
2907	884.343	4371	150.64	2081	90.7473
2939	879.626	4371	149.772	2127	90.6659
2946	875.125	4371	149.385	2133	90.6519
3030	868.905	4371	149.302	2136	90.4626
3064	868.567	4375	149.176	2136	90.2264
3096	862.431	4375	148.514	2136	89.8621
3175	855.552	4376	147.724	2136	89.6175
3181	829.253	4381	147.422	2136	89.1923
3203	828.629	4394	146.578	2136	87.8393
3208	815.545	4411	146.241	2140	87.1909
3242	800.099	4416	145.977	2141	86.2591
3284	796.629	4416	145.812	2143	85.2893
3304	792.029	4416	145.356	2143	85.2113
3304	784.407	4416	145.292	2145	84.9809
3304	761.884	4416	145.129	2192	83.069
3320	749.034	4416	144.522	2193	83.0658
3320	743.772	4432	143.421	2201	82.9579
3320	732.896	4439	143.297	2201	82.832
3447	730.075	4488	143.009	2205	82.3708
3449	725.419	4496	142.8	2205	82.3165
3457	721.831	4507	142.725	2210	82.0561
3460	718.101	4524	142.59	2212	81.5023
3460	716.19	4529	141.903	2212	80.7219
3460	713.282	4529	141.769	2214	80.6469
3472	704.171	4534	140.933	2214	80.3641
3472	691.061	4540	140.931	2217	79.813
3472	681.459	4540	140.582	2217	79.7181
3506	675.147	4540	140.159	2223	79.4605
3541	671.172	4540	139.753	2226	79.3253
3563	670.795	4540	139.428	2226	78.612
3563	668.238	4543	138.945	2226	78.5739
3563	664.822	4548	138.363	2230	78.0422
3605	657.675	4582	137.961	2231	77.9163
3607	653.236	4584	137.705	2236	77.242
3633	652.759	4584	137.35	2245	77.0202
3648	649.337	4588	137.104	2245	76.8766
3650	646.167	4588	136.37	2245	75.9664
3683	641.009	4590	136.119	2248	75.6424
3686	633.928	4590	135.923	2248	75.2708
3687	630.933	4596	135.911	2248	74.5438
3687	629.103	4618	135.39	2264	73.9933
3687	628.133	4619	135.304	2265	73.9909
3689	618.734	4630	134.934	2265	73.5708
3690	608.137	4640	133.807	2265	73.4463
3696	604.466	4647	133.61	2266	73.0338
3710	603.957	4651	133.487	2272	72.907
3710	600.598	4660	133.401	2288	72.4242
3710	599.947	4679	133.001	2289	72.1793
3710	595.096	4679	132.998	2293	71.9489
3710	591.749	4679	132.902	2293	71.8437
3710	582.172	4699	132.648	2304	71.4612
3710	577.42	4703	132.582	2306	70.9887
3711	576.278	4708	132.373	2306	70.5577
3718	576.234	4709	131.73	2307	70.3214
3718	573.108	4718	131.729	2309	70.2927
3720	571.968	4722	131.258	2311	69.8526
3720	565.905	4733	130.589	2311	69.0555
3725	562.31	4767	130.293	2312	68.6642
3730	556.095	4771	129.76	2312	68.2174
3733	551.99	4773	129.722	2313	67.8498
3740	547.891	4797	129.209	2317	67.732
3742	544.183	4806	128.498	2321	66.8539
3757	531.427	4853	128.049	2338	66.7857
3762	530.3	4856	127.95	2338	66.6828
3787	528.688	4859	127.835	2348	65.9106
3788	518.912	4862	126.677	2353	65.8089
3804	517.23	4862	125.963	2361	65.8076
3811	513.245	4862	125.547	2361	65.7881
3824	507.026	4873	125.198	2362	65.6666
3845	506.641	4898	125.076	2362	65.555
3845	498.499	4898	124.907	2362	65.4644
3896	486.797	4927	124.232	2362	65.1381
3897	485.62	4931	123.813	2362	64.8574
3925	483.181	4976	123.43	2366	64.2498
3925	479.103	5035	122.261	2367	64.2349
3925	476.656	5131	121.883	2381	63.9546
3925	467.571	5133	121.324	2382	63.7727
3925	467.275	5154	120.881	2382	63.6637
3925	461.977	5168	120.711	2383	63.4112
3925	453.695	5168	120.248	2383	62.9991
3925	436.88	5172	120.075	2384	62.9748
3949	430.943	5172	119.692	2387	62.8049
3949	412.87	5179	118.812	2391	62.7624
3961	386.207	5186	118.531	2404	62.6117
3966	384.111	5204	117.744	2412	62.2734
3967	380.037	5204	117.238	2422	62.0823
3967	355.778	5246	116.811	2427	61.9311
4125	329.727	5321	116.131	2428	61.4304
4759	328.343	5328	115.896	2438	61.0638
4759	318.907	5390	115.823	2438	61.0497
4759	314.922	5393	115.058	2438	60.2242
4793	314.897	5414	114.609	2438	60.1119
4803	314.269	5426	114.198	2443	60.0993
4803	312.712	5442	113.806	2450	60.0694
4815	312.131	5468	113.581	2451	59.4819
4907	305.418	5468	113.569	2454	58.8841
4996	301.299	5468	113.395	2462	58.8235
4996	300.06	5468	112.913	2462	58.5083
5004	293.163	5468	112.654	2467	58.431
5005	290.962	5468	112.406	2468	57.8062
5007	290.104	5474	112.228	2468	57.4615
5017	288.301	5477	111.96	2469	57.3285
5040	271.399	5492	111.785	2472	57.1168
5042	261.672	5494	111.51	2474	56.7846
5059	261.57	5494	110.992	2475	56.4902
5059	255.159	5495	110.715	2479	56.3772
5059	251	5525	109.926	2479	56.0855
5059	249.982	5525	109.741	2479	55.2327
5059	247.159	5525	109.103	2479	54.404
5059	243.197	5525	108.912	2480	54.3706
5059	237.223	5525	108.653	2488	54.3226
5059	236.254	5525	108.619	2488	54.2131
5059	224.197	5525	108.275	2500	53.7325
5059	221.776	5526	108.09	2501	53.4737
5059	218.576	5526	107.855	2505	52.7788
5059	217.303	5535	107.824	2505	52.5668
5059	204.407	5535	107.569	2505	52.16
5060	203.913	5540	107.483	2505	52.1059
5060	203.889	5553	107.42	2506	51.9633
5060	200.621	5553	106.694	2507	51.8397
5060	199.383	5553	106.42	2508	51.6786
5066	196.196	5553	106.357	2508	51.6596
5068	194.889	5567	106.328	2510	51.3906
5096	181.617	5568	106.153	2510	50.9396
5097	178.885	5568	106.127	2510	50.621
5100	172.697	5574	105.739	2512	50.544
5100	165.023	5592	105.554	2512	50.0886
5100	163.394	5594	105.126	2512	49.8053
5100	156.81	5597	104.373	2516	49.6784
5100	142.133	5614	104.226	2516	49.3127
5120	141.723	5620	103.855	2517	48.8379
5208	138.994	5620	103.635	2518	48.8252
5208	137.704	5660	103.562	2518	48.0959
5208	137.096	5665	103.059	2519	47.9908
5208	134.886	5693	102.883	2528	47.626
5210	129.145	5693	102.803	2529	46.8808
5219	128.365	5710	102.715	2536	46.7756
5360	125.369	5710	102.537	2536	46.5369
5383	125.255	5710	102.401	2543	44.3868
5383	124.804	5710	102.107	2543	44.3096
5383	122.813	5710	101.579	2543	43.728
5384	120.981	5712	101.438	2544	43.3544
5385	118.532	5712	100.96	2560	42.9743
5391	113.488	5712	100.063	2563	42.4814
5397	112.854	5712	99.7929	2564	41.6002
5401	112.629	5726	99.6394	2590	41.443
5402	112.576	5731	99.3898	2590	41.2614
5402	109.842	5732	99.0518	2596	41.1519
5402	99.913	5732	98.5841	2600	40.8454
5402	98.7352	5732	98.3287	2613	40.3478
5402	95.641	5735	98.1936	2614	40.2615
5402	94.4604	5762	97.5352	2616	39.6456
5402	92.2522	5762	96.4237	2616	39.3489
5402	91.2426	5762	96.2151	2616	39.1955
5402	91.0535	5762	96.0983	2616	38.9102
5402	83.6338	5771	95.7635	2616	38.6799
5402	77.5967	5781	95.6712	2616	38.6359
5402	77.3248	5781	95.5548	2616	38.3567
5402	71.4463	5781	95.5522	2624	38.0707
5402	67.3378	5801	95.0722	2629	37.2077
5402	64.6432	5805	94.7906	2629	36.9999
5402	64.1903	5817	94.4765	2629	35.3508
5402	63.9137	5817	94.0729	2631	34.8613
5409	59.3751	5817	93.9279	2633	34.7567
5421	54.904	5826	93.8342	2633	34.1887
5535	54.7239	5826	93.5054	2634	34.1576
5540	52.8794	5838	93.0129	2634	33.298
5540	43.3432	5839	92.6823	2634	33.2457
5540	42.0157	5852	92.4894	2634	33.1181
5552	41.8944	5994	91.764	2634	33.0021
5556	37.4758	6015	91.7125	2634	32.997
5556	34.153	6047	91.1463	2634	32.9011
5556	21.6681	6047	90.717	2635	32.8536
5556	18.3309	6047	90.4684	2635	32.0124
5567	17.9593	6047	89.3055	2635	31.789
5570	17.5651	6047	88.9846	2635	31.0785
5573	6.25401	6047	88.4601	2636	30.6239
		6055	87.8514	2636	29.8347
		6080	87.2754	2636	29.2083
		6085	87.2297	2636	28.878
		6125	86.6234	2636	28.2137
		6151	86.4371	2636	27.9711
		6151	86.3415	2637	27.6754
		6177	86.1449	2637	26.7989
		6177	86.0098	2638	26.6441
		6204	85.597	2639	25.8567
		6302	85.0993	2642	25.7246
		6319	84.5821	2642	24.9595
		6368	84.0859	2642	24.7062
		6373	83.4356	2642	23.4961
		6376	83.339	2642	21.9382
		6376	83.338	2643	21.4311
		6376	83.0538	2643	21.3561
		6376	82.4858	2643	20.8667
		6376	82.1555	2643	20.6374
		6376	82.0469	2643	20.4026
		6376	81.9197	2645	18.8054
		6376	81.7705	2645	18.4458
		6376	81.3397	2647	18.0166
		6381	81.338	2648	17.7447
		6381	81.0811	2650	17.7068
		6395	80.6644	2650	17.6547
		6407	80.3881	2650	16.8479
		6411	80.2596	2650	16.7457
		6411	80.0755	2650	16.1781
		6436	79.7121	2650	16.1064
		6439	79.3398	2650	16.0941
		6439	79.1096	2650	15.7157
		6440	78.8021	2650	15.6032
		6441	78.7301	2650	15.2343
		6452	78.6392	2651	14.0929
		6462	78.5263	2651	13.9198
		6521	78.1394	2653	13.8879
		6545	77.7522	2653	13.2504
		6548	77.4702	2654	12.6125
		6570	76.3685	2654	12.247
		6570	76.2302	2654	10.9558
		6570	75.759	2654	10.363
		6597	74.8425	2654	10.0542
		6612	73.9441	2654	9.38625
		6622	73.7077	2654	7.89996
		6622	73.6162	2654	7.32549
		6636	73.4023	2656	7.1205
		6640	72.8137	2656	6.07981
		6645	72.532	2656	4.74093
		6661	72.4559	2656	4.29884
		6678	72.0832	2656	3.96878
		6685	71.5716	2658	3.93024
		6701	71.132	2661	2.33392
		6703	70.7995	2693	1.41267
		6732	70.6831
		6742	70.5659
		6742	70.2275
		6742	69.417
		6742	68.8631
		6751	68.6338
		6753	68.2383
		6759	68.0362
		6762	67.3426
		6770	66.1196
		6783	65.6082
		6783	64.9432
		6783	64.2562
		6783	64.0462
		6783	62.4641
		6783	61.7292
		6784	60.6545
		6784	60.358
		6784	59.4898
		6784	59.2911
		6784	57.8214
		6784	57.532
		6795	57.0968
		6795	56.7672
		6795	56.4031
		6796	55.9122
		6807	55.5767
		6818	55.0525
		6819	51.9557
		6825	49.9974
		6825	49.5607
		6827	49.2421
		6827	48.7995
		6827	48.2009
		6830	48.102
		6835	46.3668
		6835	46.1413
		6835	40.1458
		6835	38.1034
		6835	36.6208
		6835	36.2133
		6835	35.7948
		6835	35.7082
		6835	34.0302
		6836	33.6254
		6838	33.3827
		6838	33.0534
		6838	32.7117
		6842	32.5104
		6850	31.4741
		6912	29.7309
		6958	29.3657
		7025	24.9412
		7040	24.6824
		7112	20.5697
		7154	12.7737
		7161	12.5964
		7189	11.3295
		7264	10.3123
		7271	9.87532
		7271	7.38535
		7271	7.34963
		7271	6.84798
		7276	5.63174
		7283	5.43635
		7298	4.78283
		7298	4.55702
		7298	4.30032
		7368	3.2947
		7394	2.21229

## Sheet: Supplementary Figure1a
write fluence (0.29W)	diffraction efficiency (0.29W)	fit 0	write fluence (0.58W)	diffraction efficiency (0.58W)	fit 1	write fluence (0.87W)	diffraction efficiency (0.87W)	fit 2	write fluence (1.16W)	diffraction efficiency (1.16W)	fit 3	write fluence (1.45W)	diffraction efficiency (1.45W)	fit 4
0.0770382	1.12098e-05	2.39264	0.0770382	1.22873e-05	2.51653	0.0770382	1.16214e-05	2.86637	0.0770382	1.16907e-05	2.93778	0.0770382	1.04078e-05	2.75968
0.154076	3.78212e-05	0.0959123	0.154076	3.72344e-05	0.103869	0.154076	3.8175e-05	0.115692	0.154076	3.83524e-05	0.118091	0.154076	3.33996e-05	0.10508
0.231115	7.90531e-05		0.231115	8.82602e-05		0.231115	8.00319e-05		0.231115	8.01827e-05		0.231115	7.21372e-05
0.308153	0.000139198		0.308153	0.000136893		0.308153	0.000139044		0.308153	0.000138661		0.308153	0.000120366
0.385191	0.000206154		0.385191	0.000214045		0.385191	0.000203861		0.385191	0.00019923		0.385191	0.000182
0.462229	0.000272199		0.462229	0.00028227		0.462229	0.000274087		0.462229	0.000269651		0.462229	0.000250641
0.539267	0.000369668		0.539267	0.000359854		0.539267	0.00038112		0.539267	0.000365863		0.539267	0.000335386
0.616306	0.000454571		0.616306	0.000518301		0.616306	0.000482441		0.616306	0.00047823		0.616306	0.000421892
0.693344	0.000569997		0.693344	0.000614222		0.693344	0.000597554		0.693344	0.000596933		0.693344	0.00053372
0.770382	0.000663732		0.770382	0.000759234		0.770382	0.000739543		0.770382	0.000709223		0.770382	0.000644806
1.02718	0.00104409		1.02718	0.00119397		1.02718	0.00119112		1.02718	0.00119895		1.02718	0.001016
1.28397	0.001544		1.28397	0.00173817		1.28397	0.001746		1.28397	0.00171904		1.28397	0.00153774
1.54076	0.0017043		1.54076	0.00213741		1.54076	0.00209519		1.54076	0.00224274		1.54076	0.001858
1.79756	0.00224682		1.79756	0.00255183		1.79756	0.00274835		1.79756	0.00302817		1.79756	0.00238201
2.05435	0.00293339		2.05435	0.00313979		2.05435	0.00346054		2.05435	0.00359135		2.05435	0.00304292
2.31115	0.00370054		2.31115	0.00401398		2.31115	0.0042929		2.31115	0.00423149		2.31115	0.00357686
2.56794	0.00436688		2.56794	0.00464517		2.56794	0.0049248		2.56794	0.00479129		2.56794	0.00430625
2.82473	0.00531559		2.82473	0.00549666		2.82473	0.00563087		2.82473	0.0054858		2.82473	0.0049248

## Sheet: Supplementary Figure1b
erasure fluence 0	diffraction efficiency 0	fit 0	erasure fluence 1	diffraction efficiency 1	fit 1	erasure fluence 2	diffraction efficiency 2	fit 2	erasure fluence 3	diffraction efficiency 3	fit 3	erasure fluence 4	diffraction efficiency 4	fit 4
0	0.000102957	214.886	0	0.00010251	194.596	0	0.000103276	196.961	0	0.000101029	180.282	0	0.000100451	210.309
1.54076	8.40643e-05	0.416977	1.52022	8.40382e-05	0.416263	1.54076	8.32465e-05	0.413332	1.56131	8.26567e-05	0.441669	1.54076	8.33529e-05	0.412196
3.08153	7.83232e-05		3.04044	7.54246e-05		3.08153	7.86732e-05		3.12262	7.46275e-05		3.08153	7.66346e-05
6.16306	6.8774e-05		6.08088	6.86103e-05		6.16306	6.81177e-05		6.24523	6.67616e-05		6.16306	5.95257e-05
9.24458	6.20365e-05		9.12132	6.01817e-05		9.24458	5.98021e-05		9.36785	5.92835e-05		9.24458	5.75134e-05
12.3261	5.6991e-05		12.1618	5.35273e-05		12.3261	5.42288e-05		12.4905	5.67469e-05		12.3261	5.42288e-05
15.4076	5.32816e-05		15.2022	5.20172e-05		15.4076	5.16657e-05		15.6131	4.93805e-05		15.4076	5.17712e-05
18.4892	4.94508e-05		18.2426	4.9029e-05		18.4892	4.68518e-05		18.7357	4.58704e-05		18.4892	4.67115e-05
21.5707	4.60456e-05		21.2831	4.34254e-05		21.5707	4.33905e-05		21.8583	4.39481e-05		32.7412	3.7228e-05
24.6522	4.32861e-05		24.3235	4.20352e-05		24.6522	4.37738e-05		24.9809	4.30773e-05		36.9783	3.76018e-05
28.5041	4.07897e-05		28.1241	4.1654e-05		28.5041	4.09278e-05		28.8842	3.98938e-05		49.3045	3.22178e-05
32.7412	4.03758e-05		32.3047	3.64153e-05		32.7412	3.91727e-05		33.1778	3.9207e-05		61.6306	2.92717e-05
36.9783	3.69228e-05		36.4853	3.5943e-05		36.9783	3.63477e-05		37.4714	3.66858e-05		73.9567	2.85718e-05
49.3045	3.41678e-05		48.6471	3.28755e-05		49.3045	3.23162e-05		49.9618	3.34704e-05		86.2828	2.54882e-05
61.6306	3.21194e-05		60.8088	3.02341e-05		61.6306	2.88575e-05		62.4523	2.90803e-05		98.6089	2.32304e-05
73.9567	2.95915e-05		72.9706	2.81922e-05		73.9567	2.76257e-05		74.9428	2.69382e-05		98.6089	2.33498e-05
86.2828	2.75003e-05		85.1324	2.52744e-05		86.2828	2.5244e-05		87.4332	2.47277e-05		110.935	2.23684e-05
98.6089	2.42451e-05		97.2941	2.3438e-05		98.6089	2.39151e-05		99.9237	2.25526e-05		123.261	2.13758e-05
110.935	2.18596e-05		97.2941	2.2947e-05		98.6089	2.43183e-05		99.9237	2.18816e-05		135.587	1.78482e-05
123.261	2.15734e-05		109.456	2.17274e-05		110.935	2.08078e-05		112.414	1.74753e-05
135.587	2.01146e-05		121.618	2.10258e-05		123.261	2.03738e-05		124.905	1.82864e-05
			133.779	1.74547e-05		135.587	1.84752e-05		137.395	1.79731e-05

[truncated: 7 more sheets: Supplementary Figure2a, Supplementary Figure2b, Supplementary Figure3, Supplementary Figure4, Supplementary Figure5a, Supplementary Figure5b, Supplementary Figure6]
